# Supplementary material for: The Immunomodulatory Effects of Vitamin D on COVID-19 Induced Glioblastoma Recurrence via the PI3K-AKT Signaling Pathway
Source: Int J Mol Sci. 2024 Dec 2;25(23):12952. doi: 10.3390/ijms252312952 (PMC11641820; doi:10.3390/ijms252312952)
Supplement: Supplementary file 1 [file ijms-25-12952-s001.zip]

Archive with 5 entries (3 files):
- Supplement Figure/
- Supplement Figure/Supplement Figure 1.jpg
- Supplement Tables/
- Supplement Tables/Supplement Table 1 Glioblastoma Limma Analysis.xlsx
- Supplement Tables/Supplement Table 2 COVID-19 Limma Analysis.xlsx
