# Supplementary material for: The Immunomodulatory Effects of Vitamin D on COVID-19 Induced Glioblastoma Recurrence via the PI3K-AKT Signaling Pathway
Source: Int J Mol Sci. 2024 Dec 2;25(23):12952. doi: 10.3390/ijms252312952 (PMC11641820; doi:10.3390/ijms252312952)
Supplement: Supplementary file 1 [file ijms-25-12952-s001.zip › Supplement Tables/Supplement Table 1 Glioblastoma Limma Analysis.xlsx]

## Sheet: Sheet1
Tag	logFC	P.Value
RP11-849H4.4	-1.05079	2.1373e-22
DDA1	0.848564	2.38906e-20
NQO1	1.01695	1.68493e-19
MPZL2	1.32612	4.52196e-19
PRSS23	1.27947	9.50126e-19
MESDC1	0.839171	2.85552e-18
RUNX3	1.20715	3.53385e-18
ANGPT2	1.37622	3.89841e-18
ARF6	0.777821	4.59476e-18
PIM3	0.631081	8.7025e-18
EMC3	0.704269	1.04033e-17
SIAH2	0.559125	1.05115e-17
GRWD1	0.682797	1.1153e-17
C1orf132	-0.886413	1.25076e-17
TPM3	0.592155	2.02681e-17
CENPN	0.862326	3.77837e-17
SNAPC2	0.89528	4.67096e-17
TPM4	0.802743	4.9378e-17
WARS	0.822085	5.07021e-17
TMEM70	0.927681	5.69127e-17
PHLDA2	1.50179	8.97393e-17
AQP3	1.1027	1.81414e-16
METTL25	-0.574678	2.37134e-16
TPSAB1	1.68599	3.79028e-16
PSMD8	0.65448	4.75017e-16
OAF	0.873107	6.01839e-16
CITED2	0.902365	7.27231e-16
TMEM199	0.786347	7.64277e-16
MALL	0.880136	8.62672e-16
MYADM	1.01674	1.06812e-15
GTPBP8	0.795843	1.12577e-15
SECTM1	1.08758	1.17288e-15
DNAJB1	0.786381	1.33529e-15
LINC00969	-0.604792	1.64756e-15
LOXL2	1.1499	1.69281e-15
EHD4	0.781779	1.94237e-15
MSC	1.09222	2.66675e-15
MEX3D	0.835749	2.8531e-15
ISLR	1.10381	2.88876e-15
AMD1	0.837753	3.45681e-15
UNC5B	0.763327	3.81726e-15
NXPH4	1.06046	3.877e-15
MXRA7	0.766853	3.88435e-15
RP5-902P8.10	-0.818484	3.90868e-15
TPGS2	0.718604	3.99242e-15
XBP1	0.719865	3.99456e-15
EXOC3L2	1.48189	4.47644e-15
TM4SF18	1.12939	4.69946e-15
DNM2	0.547884	4.91568e-15
COLEC12	1.05377	5.17774e-15
PGK1	0.825548	5.2286e-15
CARHSP1	0.644857	5.23057e-15
TMED2	0.856699	5.38768e-15
ACTN1	1.08506	6.38339e-15
GDF15	1.45835	6.55906e-15
NOA1	0.66237	6.92775e-15
CMIP	0.792322	7.32071e-15
LYZ	1.38533	9.3685e-15
FAM43A	0.728437	1.03181e-14
UFD1L	0.778911	1.1212e-14
MYL9	1.1885	1.17352e-14
SQSTM1	0.548541	1.23732e-14
SEMA3F	0.965055	1.30924e-14
PLBD2	0.520741	1.37762e-14
ITGB1	0.921196	1.43317e-14
ACTA2	0.999128	1.50222e-14
KLF10	0.971089	1.95177e-14
BNIP3	0.950732	2.02769e-14
ATP6AP1	0.624435	2.18793e-14
CHST12	0.815851	2.18865e-14
CDR2L	0.652101	2.33632e-14
AKIRIN2	0.845564	2.55684e-14
CD248	1.26267	2.98284e-14
PDLIM1	1.26484	3.29258e-14
HS3ST1	1.09024	3.30326e-14
ACTG2	1.44277	3.52157e-14
GRK6	0.450655	3.60355e-14
RAB35	0.49863	4.12866e-14
KDELR3	1.06374	4.26016e-14
GAPDH	0.807687	4.56255e-14
LINC00856	1.05209	4.61031e-14
DERL1	0.504663	4.71902e-14
BFAR	0.490452	4.96054e-14
PTPN9	0.601881	5.16835e-14
ANKRD36B	-0.706836	5.72553e-14
THBD	1.10059	5.98151e-14
ESM1	1.75224	8.13001e-14
EHD1	0.585243	8.92902e-14
TMEM127	0.49316	9.2671e-14
LZTS2	0.53385	9.48303e-14
RAB11A	0.809229	9.84474e-14
COX7A2L	0.887679	1.09519e-13
APLN	0.956608	1.16485e-13
PELO	0.604557	1.21416e-13
IKBKGP1	1.25122	1.23063e-13
TMEM159	0.750947	1.25401e-13
MAP2K1	0.754703	1.31497e-13
CNN1	1.00474	1.42418e-13
RP1-18D14.7	-0.916352	1.43991e-13
TYMS	1.1204	1.5314e-13
HLA-DRA	1.21307	1.54504e-13
PRR16	0.987944	1.56914e-13
STIP1	0.48021	1.65844e-13
TM2D2	0.501089	1.69353e-13
TNFSF9	0.962869	1.72944e-13
CD59	0.687147	1.78943e-13
PTRF	0.866853	1.80764e-13
COL1A1	1.55312	1.91906e-13
RNF19B	0.6367	2.09658e-13
CDKN3	1.04165	2.14678e-13
RAC2	1.0284	2.16084e-13
COPZ1	0.499043	2.17988e-13
CAV1	1.0886	2.32978e-13
SPON2	1.07887	2.38914e-13
PSMF1	0.774242	2.4021e-13
FBLIM1	1.14349	2.46274e-13
SERP1	0.646888	2.59029e-13
RP11-286N22.8	1.10352	2.6942e-13
SERPINA5	1.51252	2.80948e-13
TES	0.90436	3.06734e-13
TXNDC5	0.709676	3.10164e-13
ZNF503	0.749764	3.14929e-13
SERPINB8	0.857763	3.15008e-13
THY1	0.806881	3.22709e-13
G6PD	0.569437	3.26245e-13
HCCS	0.808479	3.30433e-13
JUP	0.723235	3.43082e-13
ADIPOR1	0.551962	3.75842e-13
NGFR	1.14309	3.76598e-13
ARF3	0.534973	3.78124e-13
LUM	1.43109	4.0111e-13
RSU1	0.774	4.22284e-13
NCK2	0.68155	4.55618e-13
VKORC1	0.715013	4.71546e-13
FAM120AOS	0.623188	4.79579e-13
TIPRL	0.848906	5.11528e-13
HK1	0.53402	5.45589e-13
GRB2	0.666487	5.47346e-13
RALB	0.696975	5.48989e-13
ANXA2	1.21036	5.65397e-13
TMEM45A	0.977966	5.67036e-13
FAM177A1	0.756468	5.72763e-13
SERPINE1	1.50379	5.9786e-13
CD55	0.892611	6.04947e-13
RPS2P5	1.05843	6.13581e-13
PSMD3	0.485777	6.25415e-13
EIF2S1	0.81828	6.31972e-13
PKM	0.500947	6.47822e-13
ANP32A	0.565672	6.95412e-13
TUBA1B	0.804326	6.99141e-13
RP11-296I10.6	-0.685706	7.10631e-13
IL15RA	0.813739	7.40671e-13
DUSP14	0.854604	7.67777e-13
ALG2	0.665741	7.7857e-13
PPHLN1	0.512937	7.95789e-13
DUSP5	1.0124	8.11066e-13
KPNA2	0.813713	8.22779e-13
ELK1	0.66079	8.3003e-13
ST6GALNAC4	0.509758	8.64276e-13
AAED1	0.629769	8.9123e-13
RPP25	0.868721	9.02069e-13
RTN4	0.622355	9.43921e-13
MORF4L1P1	0.970714	1.05461e-12
XXbac-BPG252P9.9	1.44345	1.10581e-12
LIMK1	0.587265	1.11685e-12
CYB5R3	0.790722	1.12281e-12
IKBIP	1.01078	1.22869e-12
NIPA2	0.678369	1.237e-12
FAM117A	0.511669	1.27037e-12
ASNA1	0.519895	1.29176e-12
TOR4A	0.660343	1.42263e-12
CLEC14A	0.723287	1.4275e-12
THOC3	0.53593	1.47965e-12
TRH	1.49441	1.53016e-12
hsa-mir-6723	1.57331	1.53711e-12
SH2D3C	0.684264	1.58145e-12
COL6A2	1.2025	1.58886e-12
PPP1R15A	0.622315	1.5997e-12
CNIH4	0.68529	1.72655e-12
ERGIC2	0.84692	1.77068e-12
IGHG1	2.05558	1.79877e-12
MAP2K3	0.641637	1.84212e-12
MDH2	0.762517	1.86938e-12
CLIC2	0.805914	1.92666e-12
PKIB	1.18937	2.00803e-12
CTSD	0.782666	2.01037e-12
NFE2L1	0.56884	2.03397e-12
IGFBP2	1.45592	2.04156e-12
ZBTB7A	0.566131	2.11496e-12
CCDC109B	1.10183	2.18103e-12
SEPHS2	0.602088	2.19281e-12
TFB2M	0.576374	2.19873e-12
CD93	1.04588	2.21052e-12
LACTB2	1.00399	2.33321e-12
CTHRC1	1.2154	2.44751e-12
CALHM2	0.582939	2.45611e-12
SUSD2	0.86619	2.51506e-12
YWHAZ	0.704816	2.56848e-12
YWHAH	0.890569	2.62082e-12
H3F3B	0.716932	2.64786e-12
SF3A1	0.674716	2.66043e-12
LXN	1.04297	2.71897e-12
NOS3	0.768575	2.83012e-12
CXCL9	1.32794	2.85125e-12
RP3-428L16.2	0.831188	3.08514e-12
FAM26E	0.800163	3.09024e-12
PNO1	0.549907	3.13678e-12
HSPA5	0.744453	3.19903e-12
NAGA	0.574129	3.20096e-12
DNASE1L1	0.66449	3.32218e-12
OSTM1	0.489633	3.32469e-12
SNRPB	0.683031	3.33953e-12
DDOST	0.61316	3.41901e-12
TRAC	1.06589	3.63766e-12
PDF	0.453685	3.62729e-12
RAB8A	0.614964	3.68206e-12
GRK5	0.543067	3.68818e-12
DYNC1LI1	0.422974	3.69613e-12
QPCT	0.983748	3.72799e-12
LAP3	0.726435	3.75905e-12
HEBP2	0.735281	3.87987e-12
CHAF1A	0.635263	3.91757e-12
SNAI2	1.08076	3.92771e-12
NHEJ1	0.609487	3.96587e-12
ACTR3	0.694582	4.0624e-12
CAV2	1.06433	4.07559e-12
CKS2	1.16474	4.09692e-12
COPS2	0.811205	4.21982e-12
GPX8	1.30661	4.39077e-12
ANXA1	1.44118	4.52046e-12
PGAM5	0.465321	4.60253e-12
TRIB1	0.678844	4.77883e-12
GLRX	0.887463	4.89324e-12
SHB	0.543718	5.09181e-12
CDR2	0.621742	5.16773e-12
PRKCDBP	0.906201	5.24725e-12
PSMD2	0.530656	5.34235e-12
VASP	0.575192	5.3598e-12
RNF126	0.533994	5.39787e-12
C4orf32	0.834826	5.7298e-12
LARP6	0.899649	5.73145e-12
USB1	0.563185	5.73215e-12
TBCC	0.518899	5.76368e-12
SMIM12	0.696514	5.88869e-12
LDHA	0.93529	5.93705e-12
CBX4	0.645769	6.16595e-12
SLC25A32	0.591859	6.17738e-12
TP53I3	0.707327	6.18104e-12
HLA-DPA1	1.0436	6.48043e-12
RP11-295K3.1	0.845994	6.54038e-12
HN1L	0.606824	6.79437e-12
ATF5	0.762981	6.80222e-12
TMEM37	0.789009	6.80718e-12
RP4-800G7.2	-0.788914	6.93056e-12
PPAP2A	0.573902	6.94841e-12
RASSF3	0.691406	7.06193e-12
HTRA3	1.1453	7.28121e-12
LAYN	0.777925	7.50237e-12
LRRC59	0.521369	7.53458e-12
APP	0.653507	7.83793e-12
SDC1	0.971003	7.90978e-12
CCT5	0.645814	8.17586e-12
CTSB	0.662458	8.43392e-12
FAM122A	0.701584	9.26716e-12
HSPG2	0.959591	9.72633e-12
RP11-47A8.5	0.594095	9.92969e-12
CALU	0.831095	1.0039e-11
BSN-AS2	-0.63653	1.01817e-11
FEZ2	0.784622	1.06845e-11
LNX2	0.646874	1.06899e-11
SNX17	0.498986	1.07398e-11
PIGK	0.730418	1.08115e-11
ACP2	0.478197	1.08224e-11
PLD3	0.548644	1.08449e-11
AHCY	0.530889	1.09809e-11
GJA4	0.736228	1.11152e-11
C11orf84	0.538332	1.11593e-11
TEAD4	0.980058	1.11802e-11
FPR3	1.14156	1.11944e-11
C12orf5	0.884512	1.12563e-11
WDR1	0.465835	1.12846e-11
MS4A4A	1.01227	1.1756e-11
CDH5	0.745515	1.18459e-11
GPN1	0.585117	1.21244e-11
ARMC10	0.654827	1.24636e-11
RAD1	0.665727	1.24682e-11
KRT18	1.02304	1.28287e-11
PFN1	0.744629	1.30382e-11
ZBTB7B	0.487513	1.32108e-11
ARPC5	0.812313	1.3275e-11
IFNGR2	0.538505	1.34721e-11
NEU1	0.495324	1.35459e-11
RPN1	0.426455	1.37053e-11
TNFAIP8	1.03178	1.38677e-11
MORF4L2	0.766622	1.39652e-11
TXNRD1	0.601503	1.43158e-11
DOK2	0.920457	1.44296e-11
MCAM	0.764323	1.485e-11
TIMP1	1.60077	1.50022e-11
ATP6V1F	0.691947	1.62177e-11
SNX10	1.1674	1.62878e-11
GRPEL1	0.45332	1.62884e-11
AP5S1	0.36876	1.63692e-11
TM4SF1	0.861645	1.63723e-11
HMOX1	0.95197	1.64254e-11
MORF4L1	0.702865	1.64317e-11
MALAT1	-0.958633	1.64863e-11
TMEM106C	0.715777	1.6686e-11
DNHD1	-0.63476	1.68473e-11
SMS	0.69838	1.69136e-11
GSKIP	0.788152	1.75418e-11
PRDX4	0.817831	1.77068e-11
UBE2D3	0.668566	1.79493e-11
RPP40	0.794041	1.82388e-11
MASTL	0.658339	1.82654e-11
PRKACA	0.613353	1.85643e-11
ERO1L	0.647213	1.87565e-11
ZDHHC5	0.382264	1.91505e-11
KTI12	0.671746	1.95546e-11
CYB5B	0.615419	2.04003e-11
PSMD9	0.462646	2.0404e-11
ADM	1.09722	2.0641e-11
STC1	1.37715	2.19108e-11
GPNMB	1.23626	2.19692e-11
OLA1	0.769348	2.20691e-11
ALG14	0.778655	2.23491e-11
CDC42	0.74291	2.24058e-11
RIT1	0.636114	2.24085e-11
PDIA6	0.65942	2.29365e-11
FAM49B	0.653031	2.37622e-11
ABT1	0.546552	2.3996e-11
SPRED2	0.766587	2.46662e-11
ELTD1	0.852877	2.47626e-11
OSTC	1.04114	2.48348e-11
NTAN1	0.70133	2.52174e-11
B2M	1.08428	2.52913e-11
LOH12CR1	0.505813	2.53593e-11
TPST2	0.486396	2.57151e-11
VWA1	0.88404	2.63629e-11
KCTD10	0.437156	2.6614e-11
RAP1GDS1	0.661806	2.70162e-11
BBS7	0.597064	2.70205e-11
PRPF18	0.7239	2.73597e-11
RP11-546K22.3	-0.701811	2.76565e-11
IL1R1	0.936511	2.82456e-11
WIZ	0.687517	2.83374e-11
TOR1A	0.607007	2.88228e-11
MLLT1	0.766038	2.93222e-11
NAB2	0.487676	2.93361e-11
SLC26A1	-0.614276	2.95573e-11
ELAVL1	0.627664	3.01093e-11
COL3A1	1.44766	3.02735e-11
KNSTRN	0.629618	3.07378e-11
PAK4	0.737803	3.16217e-11
FCGR3A	0.927704	3.1715e-11
COL15A1	0.998628	3.30007e-11
UBE2N	0.668561	3.33662e-11
RPS2P46	1.03887	3.34308e-11
TMEM50A	0.677525	3.51325e-11
PGAM1	0.683223	3.5557e-11
GLIPR1	0.82573	3.57018e-11
TNFAIP6	1.18241	3.59192e-11
CCDC86	0.637125	3.58827e-11
C1orf74	0.557124	3.64019e-11
TUBG1	0.63367	3.65831e-11
ARL4D	0.750887	3.75358e-11
JUND	0.566281	3.78836e-11
DHRS7	0.648693	3.91886e-11
MMRN2	0.55006	3.92367e-11
SPTLC1	0.728321	3.92679e-11
ARL1	0.664293	3.94353e-11
JUNB	0.803016	3.95174e-11
CCDC3	0.743435	3.97845e-11
FOSL2	0.798378	4.05476e-11
SLC10A3	0.499168	4.05732e-11
ADCY3	0.519188	4.16996e-11
SNX2	0.639158	4.19511e-11
UBFD1	0.599978	4.37955e-11
PSME3	0.612354	4.39507e-11
P2RY8	0.898192	4.45248e-11
FADD	0.541115	4.44254e-11
EIF3M	0.754841	4.49708e-11
EMCN	0.879291	4.59013e-11
RP5-1159O4.2	-0.839168	4.63492e-11
ENG	0.739675	4.65864e-11
PLAUR	0.948104	4.68931e-11
PLEKHA4	1.16052	4.7029e-11
RAN	0.793938	4.73675e-11
CANT1	0.521054	4.77462e-11
SH3BP5	0.809252	4.79469e-11
FKBP1A	0.794284	4.9329e-11
GINS4	0.821659	4.9523e-11
SZRD1	0.530059	5.04929e-11
SEC24D	0.766303	5.05608e-11
ORAI2	0.480745	5.15607e-11
MS4A6A	1.05002	5.16083e-11
BAK1	0.469964	5.26645e-11
CPPED1	0.755702	5.28989e-11
OPA3	0.443192	5.31462e-11
MIR4435-1HG	1.15119	5.35508e-11
YIPF5	0.619463	5.46467e-11
PPA1	0.911951	5.56044e-11
GPX1P1	0.682498	5.56637e-11
PCBP1	0.882826	5.63969e-11
CCNB1	0.767282	5.65244e-11
DHRS13	0.773381	5.68785e-11
NSA2	0.928177	5.69126e-11
BST1	0.785495	5.74359e-11
HSD17B11	0.823737	5.99836e-11
TDO2	1.14204	6.11084e-11
SRD5A1	0.495397	6.08412e-11
SLC35A2	0.515954	6.11051e-11
AC092171.2	-0.695445	6.20611e-11
SERPINH1	0.896096	6.24344e-11
MMP2	0.802184	6.30684e-11
STAM	0.624673	6.36883e-11
URM1	0.450898	6.44948e-11
TMEM173	0.585899	6.48491e-11
RNASEH1	0.545962	6.50462e-11
GORASP2	0.625804	6.60163e-11
MFSD12	0.387889	6.62647e-11
MCM4	0.739507	6.71833e-11
HSPA8	0.573618	6.74523e-11
AMY2B	-0.731961	6.75132e-11
CD36	1.07524	6.76802e-11
AP2A1	0.670758	6.77917e-11
CCL5	1.0336	6.90446e-11
RP11-46F15.2	-0.782972	7.15341e-11
C19orf12	0.416975	7.10271e-11
LAMC1	0.867045	7.1042e-11
ERLEC1	0.638696	7.38439e-11
C14orf119	0.788658	7.69438e-11
CD99L2	0.455133	7.8242e-11
COL1A2	1.07155	7.89392e-11
MKNK2	0.485194	7.91036e-11
SOX18	0.937797	7.98424e-11
MRPL15	0.706485	8.03813e-11
TSKU	0.663304	8.07406e-11
PCNA	0.894148	8.11416e-11
IGFBP4	0.893195	8.34972e-11
SNAP29	0.500453	8.50391e-11
CDH26	-0.565069	8.53803e-11
TAGLN2	0.898337	8.53461e-11
FAM102A	0.537884	8.59768e-11
GSR	0.417889	8.69749e-11
NDNL2	0.667937	8.75799e-11
PAIP2	0.713311	8.79296e-11
SSR1	0.632472	9.05185e-11
KRT8	1.05715	9.08538e-11
ZNF628	0.593219	9.06217e-11
GBE1	0.717945	9.07085e-11
MRPS18B	0.605193	9.18205e-11
CXCL10	1.29317	9.3835e-11
ALG12	0.63829	9.40796e-11
ACOT7	0.760387	9.51817e-11
CD34	0.715193	9.57366e-11
KCMF1	0.623043	9.6432e-11
RAP2B	0.555976	9.67402e-11
ABHD15	0.564013	9.69967e-11
C11orf58	0.698081	9.83027e-11
STAT1	0.775156	9.83868e-11
RP11-1275H24.2	-0.693072	9.88661e-11
XXYLT1	0.62742	1.00493e-10
PIM1	0.596243	1.01083e-10
LGI2	0.887908	1.01626e-10
ATF3	0.883637	1.02135e-10
SLC35C1	0.469203	1.0253e-10
MMADHC	0.838555	1.02688e-10
EFNB1	0.512659	1.02732e-10
ATG3	0.686046	1.04347e-10
PSMD11	0.487795	1.04749e-10
RP11-1166P10.1	1.03507	1.061e-10
MRPL39	0.762067	1.0518e-10
2024-09-15	0.895768	1.05162e-10
FBXO22	0.652009	1.05188e-10
IFI30	1.00496	1.06387e-10
BNIP3L	0.626905	1.0685e-10
MAFF	0.727164	1.07059e-10
PPP1R11	0.640895	1.08158e-10
AC105020.1	-0.705622	1.095e-10
PDGFB	0.602667	1.10707e-10
EXOSC3	0.51927	1.11155e-10
RNF26	0.692488	1.12225e-10
TPX2	0.95915	1.12903e-10
KIAA1875	-0.790863	1.14395e-10
PTDSS1	0.518186	1.14675e-10
CCDC71L	0.702822	1.14899e-10
COL6A3	1.30393	1.14967e-10
MEF2BNB-MEF2B	0.451823	1.16444e-10
FAM227A	-0.696477	1.17183e-10
IRF2BPL	0.661699	1.17981e-10
ZNF367	0.758649	1.18507e-10
PDCL3	0.814029	1.18852e-10
MSANTD3	0.431164	1.20679e-10
EHD2	0.717703	1.23144e-10
ZNF174	0.514279	1.24227e-10
SESN2	0.493916	1.24752e-10
MAGOH	0.591398	1.2634e-10
MGAT2	0.740494	1.28657e-10
ACP1	0.5889	1.31231e-10
ARPC2	0.678277	1.31335e-10
RPL41P1	0.923329	1.32155e-10
VIM	0.987648	1.32207e-10
MRPL34	0.67097	1.32491e-10
CYCS	0.862444	1.32637e-10
B3GNT2	0.777225	1.33339e-10
FGD5	0.573987	1.33483e-10
NR2F6	0.517183	1.34902e-10
PROCR	0.731776	1.3573e-10
LGALS1	0.996119	1.37871e-10
NAT1	0.782308	1.39526e-10
EGR1	1.15565	1.39376e-10
PDIA5	0.767217	1.39382e-10
NDUFV2P1	0.890326	1.40697e-10
FOXC1	0.755366	1.42574e-10
MRPS23	0.671363	1.44e-10
PSMD14	0.726732	1.4419e-10
ARHGAP23	0.614743	1.44654e-10
PLEK2	1.04363	1.48565e-10
TNFRSF10C	0.739242	1.47767e-10
C8orf76	0.453709	1.49732e-10
CXCL12	0.816679	1.52186e-10
TMSB4X	1.00142	1.5301e-10
MARK4	0.346773	1.57333e-10
COG8	0.417811	1.57672e-10
ECE1	0.552147	1.58816e-10
IFNAR1	0.598145	1.59639e-10
BTF3L4P2	0.727864	1.6137e-10
NFIL3	0.951323	1.60092e-10
HPS6	0.362504	1.60241e-10
NKIRAS2	0.492115	1.62106e-10
KPNB1	0.62124	1.6294e-10
PSMD12	0.642427	1.65162e-10
CENPBD1	0.775571	1.65488e-10
SNRPD3	0.654631	1.65995e-10
GTF2E2	0.642629	1.7129e-10
RDH14	0.557323	1.72043e-10
ORAI1	0.680583	1.73561e-10
VDAC1	0.677812	1.74863e-10
GDE1	0.590303	1.75877e-10
UTP3	0.403851	1.77516e-10
DR1	0.660008	1.77951e-10
SOD3	1.13294	1.78228e-10
TBC1D22A	0.374408	1.79036e-10
MYO1B	0.817918	1.79816e-10
PMS2P1	0.571384	1.80505e-10
RAB5C	0.640397	1.81647e-10
PLVAP	0.929461	1.82991e-10
VPS29	0.778662	1.86937e-10
IRF2BP1	0.491158	1.88475e-10
SEC22B	0.887563	1.88941e-10
CAPZB	0.665493	1.89353e-10
ANO1	0.844388	1.90154e-10
VCP	0.386211	1.90299e-10
RNF130	0.545266	1.91515e-10
SEC22A	0.573623	1.91836e-10
CACYBP	0.884103	1.92802e-10
PXN	0.624309	1.93679e-10
RAB4B-EGLN2	0.877132	1.94878e-10
VASN	0.96908	1.95097e-10
TUBB6	0.71549	1.96631e-10
MIS18A	0.708342	1.96942e-10
PACS1	0.50762	1.97461e-10
NOV	0.84561	1.98594e-10
SUMO3	0.7353	2.00138e-10
RNF4	0.478642	2.00256e-10
POP4	0.723663	2.00989e-10
GZMB	0.867155	2.03171e-10
GS1-39E22.2	-1.24988	1.99346e-10
CREBL2	0.589031	2.02077e-10
MAPK7	0.580891	2.02178e-10
NSL1	0.709214	2.02545e-10
MRPL42	0.830939	2.02674e-10
ATP6V0C	1.10833	2.03072e-10
GDF5	0.838033	2.04892e-10
VPS9D1-AS1	-0.719715	2.03741e-10
PHF23	0.420645	2.03997e-10
TWIST1	1.0177	2.04321e-10
MOB3A	0.423881	2.06245e-10
SNX6	0.491384	2.06428e-10
TMED10	0.594793	2.06646e-10
CHMP1B	0.57999	2.0678e-10
PRELID1	0.741915	2.08271e-10
PTP4A1	0.636179	2.10642e-10
LRPAP1	0.491192	2.13732e-10
LINC00894	-0.722753	2.15566e-10
RAP1A	0.778489	2.16465e-10
ST8SIA4	0.676001	2.20287e-10
TP53I11	0.524511	2.21284e-10
PPP2CA	0.720882	2.21296e-10
VPS37C	0.284375	2.22437e-10
NCAPH	0.987277	2.25364e-10
ZFP64	0.523411	2.2777e-10
TBC1D25	0.460541	2.34749e-10
GPR124	0.736537	2.36118e-10
CSNK1A1	0.651857	2.37671e-10
NRBF2	0.773133	2.38335e-10
RP11-158M2.5	-0.933971	2.44043e-10
LBX2-AS1	0.731042	2.41065e-10
U73166.2	-0.692974	2.4419e-10
CISD2	0.846492	2.49133e-10
CERS2	0.628945	2.49495e-10
LRR1	0.730828	2.50299e-10
COL4A2	1.08458	2.51183e-10
TNFRSF12A	1.14281	2.54061e-10
AFMID	0.54587	2.54249e-10
GDI2	0.489596	2.55494e-10
PHB	0.428995	2.56917e-10
SH3KBP1	0.487549	2.63955e-10
TOR1B	0.476334	2.64134e-10
DNAJA2	0.656914	2.64728e-10
COMMD3-BMI1	0.853952	2.65963e-10
SVIL	0.781211	2.65993e-10
NUP62	0.518087	2.6849e-10
UXS1	0.408227	2.72946e-10
SNX1	0.562237	2.73198e-10
HSP90AB1	0.694789	2.74927e-10
CCND3	0.494295	2.75302e-10
RSL1D1	0.521108	2.78485e-10
EIF5	0.622742	2.81926e-10
PIP5K1C	0.475578	2.83141e-10
LRRN4CL	0.947988	2.84034e-10
LYPLA1	0.716794	2.84043e-10
YME1L1	0.558512	2.85517e-10
SEMA7A	0.529337	2.88245e-10
SPCS3	0.557804	2.88935e-10
EXT1	0.669433	2.88993e-10
TMEM189	0.504185	2.89042e-10
RFK	0.563648	2.90431e-10
PMEPA1	0.708032	2.92386e-10
NUDCD1	0.745396	2.93648e-10
ENPEP	1.01918	2.94036e-10
SRSF9	0.626124	2.95057e-10
SURF4	0.431934	2.98511e-10
CAP1	0.541271	3.03829e-10
CHST2	0.697996	3.0696e-10
DNAJC21	0.596444	3.0811e-10
VAPA	0.729779	3.13845e-10
IDH3A	0.623686	3.15711e-10
FAM127C	0.711512	3.24535e-10
TMBIM6	0.503664	3.27565e-10
LGALS3	0.967197	3.2757e-10
OBFC1	0.634234	3.29513e-10
FOXP4	0.655554	3.29497e-10
CD8A	0.920188	3.31598e-10
A2ML1	-1.00182	3.34386e-10
CFL2	0.802135	3.34098e-10
CYB5R4	0.715328	3.3534e-10
GPN3	0.631767	3.38687e-10
POLDIP3	0.521265	3.40084e-10
SMIM14	0.576123	3.46591e-10
HPCAL1	0.668437	3.60482e-10
P4HA1	0.636551	3.63893e-10
SPRED3	0.849012	3.64902e-10
PDCD10	0.638406	3.64719e-10
RMST	-1.18228	3.69079e-10
FOSL1	0.938109	3.74957e-10
C15orf38-AP3S2	0.528458	3.77257e-10
WNT2	1.05473	3.84785e-10
IL2RB	0.991038	3.81929e-10
TRIM32	0.495271	3.83698e-10
MYH9	0.575555	3.98329e-10
GADD45A	0.881344	4.0012e-10
CD47	0.70563	4.00307e-10
CDK7	0.560873	4.01674e-10
UBALD2	0.831324	4.03168e-10
TAGLN	0.852993	4.03879e-10
DEGS1	0.66346	4.04255e-10
ZNRF1	0.421096	4.0897e-10
STK24	0.524372	4.12207e-10
RAD23B	0.4703	4.15832e-10
TM9SF2	0.617247	4.23652e-10
ATP6V1D	0.762101	4.25251e-10
A4GALT	0.635292	4.28997e-10
RP11-430G17.3	-0.807746	4.38073e-10
CNIH1	0.842307	4.37073e-10
ATP6V1B2	0.634435	4.42877e-10
C12orf44	0.44026	4.43733e-10
MAD2L1	0.95535	4.49852e-10
CYSTM1	0.649934	4.5414e-10
FARSA	0.375719	4.64899e-10
ENO1	0.592353	4.68969e-10
CMTM3	0.638294	4.72631e-10
FAHD1	0.515029	4.73529e-10
TMEM64	0.608308	4.73666e-10
GCLM	0.622826	4.76067e-10
CASP7	0.755244	4.80083e-10
SEPT9	0.491563	4.82102e-10
SAMHD1	0.534865	4.84851e-10
H2AFZ	0.757837	4.89847e-10
CREM	0.718766	4.90496e-10
ETF1	0.463713	4.92346e-10
GRSF1	0.498253	4.9551e-10
C12orf52	0.502637	4.97671e-10
C15orf57	0.449539	5.01015e-10
SGK223	0.564808	5.01893e-10
COMMD8	0.893387	5.0588e-10
HMGA1	0.624117	5.06069e-10
MBNL1-AS1	0.845383	5.09806e-10
SNRNP27	0.887636	5.15661e-10
NR2F2	0.896435	5.16709e-10
ARF4	0.701671	5.27437e-10
COQ10B	0.592289	5.29686e-10
UCK2	0.431859	5.36334e-10
STAG3L5P-PVRIG2P-PILRB	-0.59354	5.415e-10
SMNDC1	0.75894	5.45552e-10
NUDT18	0.62965	5.46e-10
MTMR2	0.648179	5.47681e-10
PTTG1	1.00664	5.49722e-10
HAUS2	0.522635	5.56051e-10
PLOD1	0.558255	5.73959e-10
PTCHD3P1	0.533695	5.81692e-10
TRAM1	0.784508	5.91817e-10
CHST13	0.77043	5.99364e-10
CTD-2267D19.3	0.731233	5.99522e-10
TMED9	0.495484	6.04652e-10
ISY1-RAB43	0.734269	6.18793e-10
FBXL14	0.625036	6.1674e-10
PTPLA	0.69945	6.18455e-10
SLAMF7	0.980665	6.22805e-10
DLD	0.772705	6.21463e-10
LEO1	0.641552	6.21525e-10
UBE2V2	0.717937	6.24432e-10
TCF3	0.626411	6.24976e-10
CHPF	0.579305	6.3102e-10
WBP11	0.639084	6.36855e-10
SERPINF1	0.828523	6.40946e-10
SLC29A1	0.629306	6.43357e-10
TRIB3	0.736929	6.56963e-10
RARS2	0.551674	6.64062e-10
C12orf45	0.60667	6.65396e-10
FAM225A	0.874453	6.67322e-10
DNAJC8	0.637844	6.84267e-10
SKI	0.643775	6.85474e-10
RPN2	0.618814	6.88101e-10
UAP1	0.554717	6.95452e-10
VGF	1.24898	7.00511e-10
GNB1	0.567461	7.08181e-10
RP11-265E18.1	-0.653873	7.17987e-10
DCK	0.791244	7.10841e-10
BDKRB2	1.02069	7.13374e-10
CD48	1.04168	7.31637e-10
SDCBP	0.841388	7.28594e-10
CLP1	0.550125	7.30495e-10
EID2	0.653662	7.3482e-10
PROS1	0.811162	7.38617e-10
TGFB1I1	0.684447	7.48315e-10
ADO	0.509357	7.50479e-10
IL2RG	0.795973	7.54397e-10
S100A4	1.11486	7.66934e-10
PSMB9	0.863306	7.7509e-10
RAB7A	0.671701	7.76831e-10
SNX3	0.747064	7.88906e-10
APLP2	0.613048	7.92715e-10
GPR4	0.798418	8.00116e-10
PMM2	0.588797	8.03181e-10
C6orf120	0.596314	8.09753e-10
OSTF1	0.790615	8.12747e-10
TNFAIP8L1	0.474795	8.31668e-10
TMEM98	0.73798	8.35106e-10
ARHGAP18	0.767425	8.42833e-10
LAPTM4A	0.951122	8.45369e-10
C6orf211	0.702263	8.46154e-10
EXPH5	-0.857743	8.5082e-10
TMEM230	0.846626	8.51598e-10
C1orf43	0.648105	8.54947e-10
PREP	0.636849	8.59967e-10
CHMP3	0.4702	8.60353e-10
COL6A1	0.662893	8.6495e-10
GGACT	0.767704	8.66768e-10
SCG2	0.964317	8.66768e-10
SCAMP4	0.466244	8.66921e-10
MAP7D1	0.575384	8.72882e-10
CYGB	0.842615	8.74071e-10
IL27RA	0.588356	8.76498e-10
RARA	0.56222	8.80767e-10
METTL7B	1.16917	8.83567e-10
CUL2	0.568536	8.86013e-10
R3HDM4	0.476108	9.0639e-10
UBE2T	0.988633	9.18711e-10
TIMP2	0.703747	9.19676e-10
DCAF13	0.691939	9.21704e-10
RP11-55K13.1	-0.741591	9.34435e-10
HILPDA	0.698366	9.3552e-10
ABRACL	0.905911	9.47235e-10
SVEP1	0.671482	9.46272e-10
COQ2	0.592054	9.58849e-10
OGFOD1	0.645314	9.64264e-10
FAM219A	0.464408	9.72021e-10
EIF4G2	0.607725	9.804e-10
HCN2	0.869007	9.89694e-10
COPS4	0.614506	9.93206e-10
TTN	-0.830553	9.98299e-10
CLIC1	0.900535	9.99953e-10
SPATA2	0.651751	1.00422e-09
OST4	0.747911	1.00633e-09
LINC00152	1.06129	1.01121e-09
ZMAT2	0.411275	1.01596e-09
MCHR1	0.832935	1.02198e-09
CDC123	0.568848	1.03003e-09
TACSTD2	0.972706	1.04535e-09
F8A1	0.583589	1.03933e-09
ZFYVE1	0.428619	1.04877e-09
UBE2D2	0.427251	1.05848e-09
EPHX1	0.734778	1.05869e-09
CMTM6	0.724019	1.05956e-09
UTP23	0.69017	1.06892e-09
CFI	1.07656	1.06995e-09
C19orf40	0.622749	1.07134e-09
MGRN1	0.439651	1.07149e-09
PDIA3	0.463969	1.07173e-09
HBEGF	0.575791	1.08693e-09
RP11-46D6.1	0.664717	1.0893e-09
MYL12A	0.884353	1.09662e-09
UTP11L	0.578359	1.11049e-09
AKAP12	0.769461	1.1106e-09
REXO2	0.669394	1.1112e-09
LMO4	0.723409	1.11139e-09
ADORA2B	0.715951	1.14975e-09
CNOT11	0.562571	1.16139e-09
AGAP1	0.524884	1.16422e-09
PITPNA	0.553767	1.16831e-09
RP11-436K8.1	-0.853646	1.17452e-09
RFTN1	0.629182	1.17521e-09
C12orf49	0.464122	1.17727e-09
ATP5SL	0.496743	1.18031e-09
CTD-2170G1.2	-0.968682	1.22278e-09
SPTSSA	0.683551	1.18454e-09
IGFBP7	0.704614	1.20024e-09
FUCA1	0.719848	1.20569e-09
ZNF622	0.586063	1.21144e-09
PAIP1	0.517591	1.22446e-09
LIPA	0.63507	1.22531e-09
MRPL17	0.633944	1.2274e-09
RP11-61I13.3	-0.893486	1.23393e-09
TFAM	0.735595	1.23588e-09
PSMC2	0.64289	1.23898e-09
TUBB2A	0.685404	1.23947e-09
H2AFY	0.501485	1.24335e-09
IFT57	0.628534	1.25406e-09
GALNT2	0.471712	1.2542e-09
PANX1	0.594512	1.25446e-09
POLE3	0.488801	1.25822e-09
MRPL10	0.557667	1.29496e-09
NUDT21	0.546112	1.30358e-09
CKAP4	0.514792	1.30709e-09
YBX1	0.860301	1.30723e-09
ECT2	0.667642	1.3194e-09
CDC6	0.733541	1.33045e-09
NOB1	0.627314	1.33463e-09
GLOD4	0.526248	1.33663e-09
TTYH3	0.631435	1.33738e-09
IRF1	0.622591	1.33828e-09
CTBS	0.704353	1.34365e-09
ZWINT	0.757099	1.35729e-09
BTG1	0.744222	1.35913e-09
MUL1	0.4828	1.36774e-09
ARHGDIB	0.819886	1.36836e-09
TPI1	0.560283	1.37328e-09
CDC42EP3	0.743062	1.37523e-09
GLB1	0.430421	1.37641e-09
ANKH	0.448696	1.37985e-09
PEX19	0.479656	1.39405e-09
PWWP2B	0.597146	1.3966e-09
SCO1	0.375489	1.41686e-09
EGR2	1.01201	1.42046e-09
MAN1C1	0.892254	1.43133e-09
NUCB2	0.777678	1.43181e-09
ANGPTL4	0.862307	1.44457e-09
FOXM1	0.881806	1.45756e-09
TMEM19	0.47209	1.45761e-09
NAA50	0.614965	1.46223e-09
ARMC1	0.653237	1.47806e-09
TMEM107	0.567191	1.48529e-09
RP11-489O18.1	-0.734389	1.51587e-09
RHOJ	0.701197	1.50766e-09
ACTG1	0.44561	1.52947e-09
DUSP10	0.73892	1.54895e-09
TK1	0.820046	1.56806e-09
VAMP7	0.710753	1.57392e-09
TNFSF13	0.597684	1.58036e-09
KIAA0101	1.01099	1.58186e-09
SLIT3	0.765508	1.58755e-09
HAT1	0.587227	1.6069e-09
ZNF598	0.476642	1.60968e-09
SORBS3	0.716673	1.61213e-09
RAB1A	0.77087	1.62042e-09
CDV3	0.527032	1.63769e-09
PSMD7	0.627332	1.64022e-09
ARPC3	0.775949	1.64265e-09
COL5A1	1.04605	1.65121e-09
SERPINA3	1.27574	1.65635e-09
KIAA2013	0.399282	1.65866e-09
GLRX2	0.673363	1.66863e-09
ISG20	0.996308	1.67436e-09
RP11-109P14.10	-0.989239	1.72827e-09
FAM83D	0.918097	1.69276e-09
EIF4E	0.887892	1.6929e-09
S100A11	1.1065	1.70178e-09
LAPTM4B	0.608075	1.72195e-09
ATP1A1	0.619388	1.7337e-09
MRPL19	0.762093	1.75009e-09
UBE2G1	0.50476	1.82769e-09
GSPT1	0.50193	1.83148e-09
TMSB10	0.983795	1.83466e-09
RNF145	0.605458	1.84623e-09
CCT8	0.782333	1.85347e-09
YWHAQ	0.665463	1.86434e-09
PGM2L1	0.774398	1.87862e-09
SMARCE1	0.702435	1.87955e-09
RABL3	0.602722	1.88047e-09
GPR160	0.706742	1.88539e-09
CHIC2	0.685375	1.88933e-09
EGFLAM	0.786487	1.89297e-09
LMAN2	0.487251	1.95345e-09
AP2A2	0.381858	1.97795e-09
RNF14	0.489436	2.02516e-09
LAMP2	0.727289	2.0421e-09
SRXN1	0.58838	2.04501e-09
RP11-498C9.13	-1.37319	2.14211e-09
PGD	0.503124	2.04807e-09
NPM1	0.721542	2.07624e-09
RPL7	0.712973	2.08686e-09
SRPR	0.503411	2.1094e-09
GOLGA7	0.743388	2.12165e-09
GLRX5	0.645153	2.1383e-09
OAZ1	0.59765	2.15923e-09
RBM18	0.735369	2.1745e-09
OSR1	1.01084	2.20107e-09
BBC3	0.548707	2.20112e-09
GPT	-0.639576	2.21628e-09
IGHG2	1.68682	2.27015e-09
RAB32	0.874425	2.23862e-09
ZNF436	0.66639	2.24618e-09
VKORC1L1	0.544529	2.25252e-09
COPB2	0.511923	2.26627e-09
MRPS22	0.724715	2.2687e-09
NLN	0.504582	2.28609e-09
NUDT9	0.512566	2.29068e-09
DAP	0.686642	2.2908e-09
CSTF1	0.587403	2.29097e-09
DOLK	0.437342	2.36044e-09
HLA-B	0.891105	2.4437e-09
FAM162A	0.844183	2.45016e-09
CFL1	0.458148	2.45953e-09
XXyac-YX155B6.7	-0.690727	2.5638e-09
C3orf38	0.642568	2.48551e-09
TRA2B	0.441351	2.49266e-09
PGM2	0.686381	2.49581e-09
MFSD1	0.596758	2.5194e-09
GZMA	0.931356	2.55784e-09
MED12L	-0.546311	2.54724e-09
WBP5	1.05232	2.55281e-09
IGKC	1.55823	2.56929e-09
FKBP7	0.831054	2.55968e-09
CRTAP	0.440332	2.58355e-09
SRSF3	0.591055	2.59049e-09
DTWD1	0.631351	2.59771e-09
SAE1	0.450803	2.59989e-09
GTPBP4	0.557095	2.62103e-09
NAMPT	0.867582	2.62674e-09
RAB18	0.762803	2.64826e-09
BLOC1S4	0.44203	2.67031e-09
UGP2	0.581756	2.68516e-09
HDLBP	0.51496	2.69242e-09
ANXA4	0.628052	2.70049e-09
ERP44	0.735722	2.73447e-09
KYNU	0.798891	2.75417e-09
LYN	0.612854	2.75457e-09
TSPAN2	0.909998	2.78348e-09
YWHAG	0.620129	2.77118e-09
PIAS4	0.275101	2.77988e-09
HLX	0.675108	2.78187e-09
HLA-DMA	0.846793	2.82029e-09
CISH	0.793355	2.82619e-09
WSB2	0.491733	2.83352e-09
CMC1	0.847139	2.83494e-09
BAG3	0.764842	2.83554e-09
ARID3A	0.494655	2.83574e-09
DAD1	0.810671	2.85485e-09
GSTO1	0.844094	2.86394e-09
NRP1	0.651695	2.88056e-09
SUPT4H1	0.557332	2.882e-09
MBOAT7	0.489643	2.88463e-09
AP1S1	0.424296	2.89795e-09
RAB8B	0.626885	2.90032e-09
POLR3C	0.446575	2.90584e-09
DLAT	0.503162	2.93046e-09
LINC00702	1.0665	2.96521e-09
TATDN1	0.525524	2.93793e-09
MTDH	0.565775	2.94199e-09
EGFL6	0.956395	3.04959e-09
FCGR2B	1.19388	2.971e-09
TMCO1	0.719857	2.99595e-09
MTMR6	0.582566	2.99928e-09
CTSZ	0.590688	3.03347e-09
PCGF5	0.716009	3.04449e-09
RP1-59D14.1	0.848456	3.18248e-09
LASP1	0.401325	3.09724e-09
ITFG1	0.597864	3.11138e-09
GNG10	0.951627	3.11651e-09
PLAU	1.10452	3.11597e-09
PLBD1	0.80461	3.12797e-09
TAP1	0.585253	3.12993e-09
CALM1	0.708081	3.13411e-09
MRPS18A	0.593744	3.15028e-09
CRABP2	0.853879	3.18185e-09
SEPP1	0.867968	3.18679e-09
PSMC4	0.449355	3.18794e-09
BGN	0.926549	3.19778e-09
PDK3	0.553137	3.20914e-09
VPS35	0.513495	3.22069e-09
DTD2	0.530428	3.25772e-09
FASTKD5	0.612341	3.26031e-09
YPEL1	0.502082	3.29348e-09
ATXN10	0.470623	3.30385e-09
NANS	0.598215	3.34054e-09
EIF1B	0.916724	3.3418e-09
TMEM66	0.597464	3.34268e-09
NIP7	0.41525	3.37279e-09
AKAP2	0.632242	3.3772e-09
TUBB	0.50548	3.39252e-09
LOXL1	0.949522	3.39529e-09
SPATS2L	0.534333	3.40201e-09
GOSR2	0.407844	3.41042e-09
KLHL21	0.508301	3.42554e-09
CASP3	0.714066	3.43357e-09
PPP2R2A	0.49438	3.43987e-09
TMBIM1	0.626322	3.46537e-09
MLEC	0.47043	3.48461e-09
CXXC5	0.421671	3.48613e-09
EPHA2	0.767563	3.4894e-09
SPPL3	0.327362	3.49043e-09
KLHDC7B	0.888254	3.51483e-09
NCK1	0.672327	3.50293e-09
PARVB	0.618287	3.52715e-09
C16orf87	0.749238	3.52979e-09
AGPS	0.564055	3.53833e-09
GIMAP4	0.663345	3.5409e-09
ATL1	0.814939	3.54649e-09
C9orf78	0.525995	3.58665e-09
SLBP	0.568685	3.59189e-09
MRPS10	0.588521	3.59199e-09
TMEM140	0.529242	3.61021e-09
SSBP3	0.629916	3.61979e-09
SLC31A1	0.493429	3.63424e-09
ALDH3A2	0.466562	3.65711e-09
MRPS18C	0.844902	3.66554e-09
EFNB2	0.758741	3.66948e-09
BCAS2	0.92637	3.67986e-09
FLI1	0.508358	3.69057e-09
CD40	0.610512	3.69811e-09
CCNY	0.394478	3.70004e-09
RP11-182J23.1	-1.07928	3.7705e-09
RP11-329B9.3	-0.636407	3.82536e-09
CD68	0.83354	3.80892e-09
EXT2	0.445435	3.81232e-09
BAG4	0.51922	3.8186e-09
RELT	0.34289	3.82711e-09
CYB5A	0.723391	3.84527e-09
CREG1	0.674802	3.90844e-09
KIF11	0.850938	3.93113e-09
HGF	0.857926	3.94735e-09
RP11-326C3.15	-0.781618	4.12818e-09
ADRM1	0.405909	3.9641e-09
TNFAIP1	0.550316	3.99432e-09
AC083899.3	0.729255	4.03528e-09
PALMD	0.814436	4.03598e-09
PSMA6	0.681079	4.04243e-09
NEDD8	0.67053	4.04697e-09
SLC25A11	0.482285	4.09985e-09
MCM6	0.590697	4.10899e-09
VLDLR	0.709446	4.11236e-09
RP11-420A23.1	-0.681314	4.13501e-09
C16orf80	0.515768	4.12719e-09
CCDC180	-0.501135	4.13141e-09
TMEM2	0.704919	4.13814e-09
CENPF	1.08181	4.15254e-09
TRIAP1	0.724795	4.16269e-09
CA2	0.863152	4.22813e-09
BTF3L4	0.660204	4.24693e-09
TRIOBP	0.423605	4.24839e-09
ASF1B	0.876937	4.25417e-09
TTC9C	0.523432	4.26242e-09
TIFA	0.792529	4.27667e-09
PCK2	0.573371	4.36113e-09
PCNXL2	-0.495808	4.37453e-09
FAM204A	0.60809	4.3772e-09
HDAC2	0.744984	4.39259e-09
STT3A	0.502058	4.42766e-09
PDHB	0.551048	4.43721e-09
DACT3	0.493053	4.51786e-09
SRGN	0.963192	4.53817e-09
NSMCE2	0.447201	4.57398e-09
EIF1	0.735582	4.58595e-09
ERGIC1	0.477577	4.59899e-09
COX10	0.432015	4.60106e-09
APEX2	0.478047	4.62118e-09
PEX14	0.533777	4.63462e-09
RP11-434H6.7	-0.738801	4.72427e-09
SRF	0.408794	4.65491e-09
MPZL3	0.618392	4.69653e-09
SNW1	0.59127	4.68962e-09
PLK4	0.833301	4.71859e-09
NCOA4	0.537221	4.72926e-09
AMACR	0.45574	4.76616e-09
SH3GLB1	0.58028	4.76952e-09
MRPL3	0.671268	4.86585e-09
PIGT	0.639172	4.87596e-09
CD3E	0.899899	4.90652e-09
HUS1	0.483783	4.91037e-09
ITIH4	-0.854489	4.91178e-09
MEGF9	0.656353	4.9227e-09
ATAD3B	-0.521916	4.97578e-09
FCER1G	1.08073	5.00959e-09
MST1	-0.770505	5.04665e-09
SERBP1	0.579728	5.07984e-09
TUBA1A	0.656975	5.11067e-09
ZYX	0.705638	5.13594e-09
ZDHHC24	0.405083	5.13659e-09
IFITM3	0.985151	5.19483e-09
ZBTB2	0.655646	5.20666e-09
RP11-216L13.19	-0.475992	5.20876e-09
SH2B3	0.562852	5.25685e-09
C5orf15	0.762968	5.28294e-09
GATAD2A	0.508324	5.36981e-09
B4GALT3	0.501143	5.37209e-09
DCAF11	0.329654	5.40539e-09
DPCD	0.621002	5.45464e-09
BRIX1	0.608053	5.45579e-09
HNRNPUL1	0.475322	5.49694e-09
DNAJB6	0.47581	5.52544e-09
MAPK14	0.459137	5.53331e-09
FBXL5	0.479447	5.54366e-09
GTF2B	0.716993	5.57132e-09
DCUN1D5	0.485993	5.58852e-09
PPP2R5E	0.520393	5.59538e-09
P2RY2	0.837748	5.66942e-09
ADAM9	0.710372	5.61476e-09
YRDC	0.651587	5.70524e-09
FAM47E-STBD1	0.65165	5.70926e-09
MED21	0.565326	5.72743e-09
UPRT	0.517991	5.73917e-09
ANAPC10	0.718087	5.75604e-09
SLC4A5	-0.51603	5.75942e-09
ATP5G3	0.832439	5.82311e-09
TPD52L1	0.890166	5.86932e-09
FAM220A	0.62826	5.96026e-09
UBE2S	0.711731	6.00031e-09
FAM211A	0.48899	6.06276e-09
CDK16	0.399532	6.07955e-09
MPI	0.365287	6.12968e-09
SFXN3	0.424326	6.1414e-09
ACTN4	0.495029	6.14494e-09
CCDC34	0.735929	6.16989e-09
PVR	0.419703	6.18528e-09
P4HB	0.570941	6.21885e-09
PCMT1	0.717202	6.33156e-09
XRCC4	0.510437	6.35568e-09
RP11-334E6.12	0.934543	6.37425e-09
MGP	1.17224	6.3744e-09
FBLN1	0.722398	6.43163e-09
SLC25A5	0.734806	6.46063e-09
RAVER1	0.657636	6.46668e-09
TIMM17A	0.616039	6.52707e-09
AK2	0.553979	6.55832e-09
CHAF1B	0.636111	6.56788e-09
CAST	0.555975	6.63446e-09
AGBL5	0.399732	6.64463e-09
RBM38	0.525512	6.6943e-09
ACVR1	0.600876	6.70352e-09
IGFBP3	1.08069	6.70584e-09
RP11-159D12.5	-0.890626	6.90678e-09
EAPP	0.783709	6.81752e-09
VTA1	0.792376	6.82255e-09
RNF139	0.616513	6.828e-09
EIF5A2	0.612501	6.88357e-09
FAM20A	0.886324	6.89867e-09
BUB3	0.584701	6.90975e-09
DEDD	0.521577	6.9806e-09
SYAP1	0.37579	6.99141e-09
SNAPIN	0.66557	7.03458e-09
SLC9A1	0.513447	7.03504e-09
ACTR6	0.685767	7.05287e-09
PPIAP22	0.79515	7.10252e-09
UBE2C	1.12803	7.10782e-09
CNOT7	0.57535	7.11459e-09
TRIP13	0.75127	7.14654e-09
SLC35A4	0.414608	7.2201e-09
CDKN1A	0.678493	7.23495e-09
TMEM123	0.701564	7.24075e-09
UBE2L6	0.681779	7.30266e-09
MANEA	0.857764	7.30908e-09
TOLLIP	0.504375	7.32491e-09
UBE2W	0.584459	7.3503e-09
DNAJA1	0.640233	7.39852e-09
PPP1R2	0.418928	7.40921e-09
PNPLA4	0.901623	7.44393e-09
MAPK1IP1L	0.620249	7.43372e-09
DUSP6	0.754054	7.44019e-09
IER5	0.517627	7.44383e-09
RFT1	0.42633	7.45152e-09
EFTUD1	0.447321	7.63496e-09
ACBD3	0.605608	7.6917e-09
CDC42EP5	0.845725	7.83568e-09
CSTB	0.602952	7.84094e-09
POLR3K	0.727326	7.85882e-09
RPL14	0.767986	7.88301e-09
OPN3	0.691026	7.88734e-09
KHSRP	0.522452	7.90805e-09
ADA	0.59635	7.92205e-09
FCGR2A	0.72047	7.95146e-09
ALDH3B1	0.509078	7.95996e-09
TOMM5	0.874402	7.97798e-09
LY96	0.876271	8.0373e-09
CCNB2	1.01716	8.07449e-09
OASL	0.798976	8.09048e-09
XXbac-BPGBPG55C20.1	-0.88585	8.26486e-09
SARS	0.476835	8.13883e-09
FILIP1L	0.857193	8.1813e-09
EMC1	0.440514	8.18772e-09
GNPDA1	0.450095	8.19593e-09
AES	0.566147	8.23102e-09
PARVA	0.601677	8.25404e-09
RRM1	0.526689	8.28919e-09
RGS14	0.795618	8.3249e-09
FAM107B	0.710859	8.37976e-09
AGFG1	0.521773	8.38227e-09
ADSL	0.44285	8.3847e-09
PSMA5	0.659906	8.48242e-09
FSCN1	0.528945	8.51469e-09
NICN1-AS1	-0.661439	8.67788e-09
CD52	0.862097	8.61433e-09
HMGN4	0.92491	8.57799e-09
DBR1	0.543529	8.59122e-09
EMC4	0.494102	8.60876e-09
C9orf40	0.530508	8.63027e-09
ATP6V1G1	0.807415	8.67e-09
CKAP2	0.753504	8.6981e-09
RAB2A	0.547496	8.70728e-09
PRDM4	0.515829	8.78101e-09
NRAS	0.598832	8.78477e-09
PLAA	0.508806	8.8199e-09
ASS1	0.941881	8.83951e-09
MYLIP	0.59155	8.85989e-09
TPBGL	0.83501	8.90877e-09
GAP43	0.73067	8.91611e-09
PLN	0.988719	9.02312e-09
PRSS50	-0.953731	9.10729e-09
TGOLN2	0.484665	9.07552e-09
VDAC2	0.718185	9.11428e-09
MGST2	0.698926	9.14743e-09
ASAH1	0.696138	9.16447e-09
RP5-966M1.6	-0.709142	9.17756e-09
PTHLH	0.82333	9.28836e-09
ULBP2	0.669087	9.33059e-09
TGDS	0.773449	9.29638e-09
FUT5	0.737569	9.49749e-09
VTI1A	0.437031	9.30647e-09
VDR	0.87529	9.37604e-09
NCL	0.53558	9.33196e-09
LRIF1	0.841542	9.42016e-09
NOL7	0.700306	9.41363e-09
CCDC97	0.463747	9.50405e-09
CEP55	0.968087	9.57101e-09
GTF2F1	0.369052	9.60686e-09
MPV17L2	0.377431	9.68889e-09
HMMR	0.911176	9.82679e-09
CPQ	0.680733	9.81861e-09
TXNDC9	0.620496	9.90291e-09
SRP54	0.613369	9.92939e-09
BRCC3	0.625142	9.97924e-09
RYBP	0.67321	1.00151e-08
CDCA8	0.864052	1.00554e-08
B4GALT5	0.565582	1.00832e-08
YWHAB	0.635639	1.00841e-08
EFNA1	0.645529	1.0134e-08
HMGB2	0.932965	1.01469e-08
RP11-400F19.6	0.333449	1.01651e-08
RP11-3B12.4	-0.770678	1.0838e-08
NANP	0.627065	1.02111e-08
GNAS	0.690988	1.02545e-08
METAP2	0.640112	1.03289e-08
ELOVL5	0.674612	1.03673e-08
HTR7	0.785631	1.04759e-08
PTMA	0.572192	1.03782e-08
DNAAF2	0.422701	1.04665e-08
GBP5	0.959337	1.06425e-08
GNAI2	0.386206	1.06165e-08
DLEU1	0.5696	1.06673e-08
DRAM2	0.776638	1.06848e-08
CTB-43P18.1	-0.787365	1.09799e-08
ELAVL3	0.771533	1.08311e-08
DEK	0.575168	1.08362e-08
GPR65	0.940098	1.091e-08
ECSCR	0.761099	1.09539e-08
CDC5L	0.59588	1.09004e-08
TRNP1	0.64017	1.0915e-08
PPP4R2	0.5358	1.0936e-08
SAP130	0.510399	1.09964e-08
TKT	0.429803	1.10147e-08
OIP5	0.771863	1.1087e-08
DSC2	0.717924	1.10953e-08
PRDX3	0.757443	1.11775e-08
APIP	0.642064	1.12029e-08
PRMT6	0.52913	1.12125e-08
ABHD13	0.660138	1.12266e-08
SOCS5	0.540108	1.13111e-08
CCDC59	0.699282	1.13463e-08
WIBG	0.59815	1.13765e-08
ZDHHC9	0.536362	1.13881e-08
TCN2	0.526486	1.13983e-08
AGA	0.590404	1.14553e-08
G3BP2	0.58776	1.15256e-08
ALOX5AP	0.971778	1.16686e-08
WISP3	-0.656059	1.1853e-08
ZNF574	0.410245	1.16968e-08
RAI14	0.563761	1.17346e-08
USP39	0.452938	1.17376e-08
RHOQ	0.50487	1.17418e-08
MAD2L1BP	0.480822	1.17607e-08
SOD2	0.760203	1.18686e-08
AC004057.1	0.902919	1.20454e-08
RAB40B	0.674896	1.20931e-08
PLEKHB2	0.386637	1.21105e-08
CSDE1	0.481751	1.22235e-08
MELK	0.98641	1.23143e-08
MMGT1	0.791397	1.23001e-08
CLIC4	0.699898	1.23003e-08
GPX7	0.658815	1.23224e-08
DAXX	0.348212	1.24126e-08
BTG3	0.828436	1.24667e-08
ARHGEF3	0.549178	1.24749e-08
MCFD2	0.438721	1.24863e-08
HNRNPA0	0.54848	1.27451e-08
NOMO2	0.661953	1.28543e-08
ZNF418	-0.409876	1.29557e-08
HEPN1	-0.722988	1.31827e-08
RP11-115C21.2	0.618476	1.30247e-08
HS1BP3	0.34348	1.30397e-08
GINM1	0.464595	1.3207e-08
NUDCD2	0.759716	1.32631e-08
RECQL	0.772265	1.32663e-08
RPL26	1.00497	1.32742e-08
SF3B4	0.646171	1.35311e-08
FAM175B	0.604574	1.35377e-08
CES2	0.261756	1.35635e-08
OCIAD2	1.04195	1.36645e-08
ARMCX5	0.502666	1.36659e-08
RAP1B	0.609266	1.37326e-08
LILRA6	0.895084	1.38263e-08
C1D	0.828019	1.38062e-08
LBH	0.717843	1.38262e-08
STK40	0.410959	1.38517e-08
GNG5	1.06114	1.38585e-08
IFI6	0.676199	1.38824e-08
DLL4	0.618438	1.38935e-08
PLEC	-0.372068	1.40596e-08
TRMT6	0.611435	1.40915e-08
SNRPB2	0.763998	1.40975e-08
GTF2A2	0.902976	1.41658e-08
COL4A1	1.13522	1.42208e-08
PRKCH	0.454518	1.42227e-08
CCDC6	0.518617	1.42232e-08
PTCHD4	0.753648	1.43035e-08
RP5-827C21.4	-0.574984	1.45365e-08
RP11-302L19.3	-0.798295	1.45855e-08
DCAF6	0.433042	1.4341e-08
SERINC3	0.482374	1.44501e-08
RP11-488C13.6	-0.639491	1.45263e-08
BZW1	0.511995	1.44943e-08
TGFBR2	0.654526	1.46457e-08
RGS19	0.54033	1.47495e-08
MOB4	0.755234	1.48045e-08
C4orf3	0.719931	1.49884e-08
FXN	0.507956	1.49975e-08
EIF2B1	0.481919	1.50466e-08
SEPT6	0.540648	1.50875e-08
PPP2R5D	0.431338	1.51665e-08
S100A8	1.10879	1.52145e-08
PNRC2	0.757123	1.52278e-08
COL28A1	-0.868169	1.53524e-08
RP11-304L19.12	-0.732986	1.55434e-08
EIF2S2	0.673792	1.55011e-08
JKAMP	0.618204	1.55256e-08
NOP10	1.03633	1.55654e-08
CDCA4	0.539684	1.56103e-08
TTC5	0.496783	1.56873e-08
CCDC62	-0.523944	1.58039e-08
AMBRA1	0.392773	1.5838e-08
NIPSNAP3A	0.725071	1.58546e-08
TWF2	0.553672	1.5901e-08
ARG2	0.618956	1.59262e-08
ALDH1B1	0.511599	1.60422e-08
PRPF4	0.428478	1.62277e-08
RNPEP	0.481939	1.63194e-08
FCRLB	0.518163	1.64167e-08
YARS2	0.468637	1.64284e-08
BTBD1	0.547323	1.64294e-08
AMICA1	0.856259	1.6463e-08
CTC-429P9.4	0.986772	1.70572e-08
CWC15	0.665807	1.65852e-08
SH3BP5L	0.296563	1.66193e-08
SPRY1	0.859097	1.67176e-08
NPTN	0.617383	1.68621e-08
EFHD2	0.517735	1.69879e-08
IGFN1	-1.42912	1.71299e-08
RFC3	0.744184	1.7013e-08
TCP1	0.495173	1.70508e-08
GLCE	0.51628	1.70878e-08
DNAJB11	0.688309	1.71136e-08
TMC7	0.649434	1.72184e-08
ISCU	0.635059	1.73482e-08
YBX3	0.653294	1.73723e-08
C1R	0.871068	1.73925e-08
TMEM150B	0.73317	1.77826e-08
THAP11	0.496148	1.74161e-08
ABHD17B	0.46244	1.74339e-08
EPB41L1	0.546007	1.75361e-08
FURIN	0.38326	1.75675e-08
INIP	0.483291	1.77179e-08
ATP1B3	0.747631	1.77954e-08
MYL12B	0.838847	1.7913e-08
YTHDF2	0.500443	1.80526e-08
ADAMTS2	0.704714	1.81704e-08
CALD1	0.699087	1.82265e-08
SDAD1	0.584554	1.82788e-08
UBE2L3	0.654995	1.82888e-08
C2orf47	0.586417	1.83524e-08
SUMO2	0.762141	1.83567e-08
BICD1	0.548451	1.85459e-08
ORMDL2	0.7577	1.86685e-08
ZMPSTE24	0.627495	1.88114e-08
RP11-139I14.2	-0.750427	1.91175e-08
LRRC8D	0.61261	1.89747e-08
DSCR3	0.348916	1.8981e-08
YIPF4	0.523666	1.92189e-08
ERLIN1	0.635081	1.92629e-08
PLSCR1	0.774815	1.94023e-08
PQLC3	0.593516	1.94615e-08
YIPF3	0.380543	1.95776e-08
RP5-1148A21.3	0.532596	1.99429e-08
RP11-147L13.2	-0.687647	1.99286e-08
ZFAT	0.487971	1.99516e-08
IARS2	0.45686	2.00001e-08
GAS1	0.759835	2.00042e-08
SAR1B	0.490154	2.00187e-08
FNTA	0.515667	2.0072e-08
MCMBP	0.529222	2.01265e-08
TIGD5	0.429565	2.02538e-08
C1QBP	0.565278	2.04369e-08
APEX1	0.56255	2.06154e-08
CTD-2630F21.1	0.491058	2.07484e-08
GNG2	0.72598	2.0858e-08
SYNCRIP	0.545767	2.08711e-08
CNN3	0.775505	2.09419e-08
OCIAD1	0.653161	2.0959e-08
BCL6B	0.581601	2.09734e-08
TMEM242	0.58018	2.12022e-08
TM9SF4	0.437738	2.14014e-08
RALA	0.709265	2.15217e-08
CD164	0.677582	2.17233e-08
MAN2B2	0.374936	2.17378e-08
EIF2B2	0.456729	2.17419e-08
RP11-19P22.8	-0.753989	2.2371e-08
ACTL6A	0.558591	2.18232e-08
RP11-603J24.17	-0.676388	2.22239e-08
SRP14	0.751406	2.19537e-08
TWF1	0.781404	2.20438e-08
TFE3	0.447306	2.20581e-08
PROSC	0.479887	2.20782e-08
NUCB1	0.485882	2.217e-08
MRPS30	0.325046	2.23118e-08
SNX15	0.434611	2.23318e-08
STX11	0.751004	2.24514e-08
IFITM1	0.827476	2.23772e-08
PDK2	0.467821	2.24957e-08
PSMB2	0.526082	2.26785e-08
UQCRFS1P1	0.674068	2.28618e-08
HLA-A	0.701844	2.2704e-08
TOMM34	0.553595	2.27341e-08
PSMC1	0.622791	2.29471e-08
TMTC4	0.545443	2.29914e-08
SLC25A20	0.731906	2.3059e-08
FABP3	0.987647	2.3179e-08
IGHA1	1.53705	2.3468e-08
VPS25	0.490811	2.31692e-08
GNG11	0.744867	2.32353e-08
RP11-210M15.2	-0.65184	2.37065e-08
ZNF184	0.678178	2.34225e-08
TNFSF12	0.673052	2.34302e-08
FAS	0.749407	2.35009e-08
RHOC	0.559868	2.35806e-08
COA1	0.436012	2.36452e-08
UBE2Q1	0.550197	2.36932e-08
KIAA1586	0.580522	2.37734e-08
PLS3	0.656759	2.38199e-08
CBWD2	0.598883	2.38702e-08
RAB9A	0.821474	2.39693e-08
ISG20L2	0.456535	2.39877e-08
UBR7	0.48103	2.41716e-08
CTGF	0.892626	2.44684e-08
SQRDL	0.704384	2.45342e-08
TMEM185B	0.607849	2.45462e-08
SEC23B	0.484307	2.47351e-08
TLDC1	0.312967	2.47391e-08
DLGAP5	1.03654	2.49228e-08
MCM3	0.529027	2.4872e-08
PODNL1	0.820811	2.4916e-08
RP11-403I13.4	-1.02374	2.53582e-08
FYTTD1	0.567381	2.49821e-08
RRAGC	0.634061	2.50244e-08
MAPK6	0.478693	2.51679e-08
OSBP2	0.473452	2.51795e-08
MED30	0.721817	2.52003e-08
ATP5J2	0.783186	2.52492e-08
SPRED1	0.534074	2.52974e-08
CCNYL1	0.424005	2.53133e-08
SH3BGRL3	0.73819	2.55387e-08
RANBP3	0.325986	2.5582e-08
BCL9L	0.664184	2.56116e-08
ARMCX6	0.610755	2.56933e-08
EPHX4	0.757981	2.58202e-08
TDP1	0.418503	2.58293e-08
TAF7	0.694539	2.58634e-08
DUSP11	0.568575	2.59229e-08
PIGC	0.554657	2.59267e-08
TMEM72-AS1	-0.618516	2.63033e-08
TOX4	0.354124	2.61593e-08
BLOC1S3	0.312314	2.61653e-08
IQGAP2	0.872446	2.63088e-08
SCAF1	0.46143	2.634e-08
CHURC1	0.515778	2.63547e-08
ZDHHC8	0.46447	2.64416e-08
MIER2	0.459127	2.648e-08
MMD	0.733554	2.65259e-08
SEPN1	0.542341	2.66974e-08
EIF4H	0.427338	2.67125e-08
NAA20	0.596819	2.68562e-08
EIF3A	0.581459	2.68945e-08
ATP6V1C1	0.618133	2.69563e-08
LRP10	0.457873	2.70297e-08
GMPS	0.349861	2.70468e-08
TMEM200A	0.897246	2.72516e-08
CTB-131B5.5	-0.70038	2.72335e-08
DUSP4	0.85538	2.72148e-08
RHOA	0.650173	2.72647e-08
PSMA7	0.517209	2.74016e-08
ZC3H15	0.74393	2.7576e-08
ECHDC1	0.602972	2.75795e-08
SGPP1	0.438641	2.76211e-08
AKR1B1	0.478376	2.7671e-08
HBS1L	0.485106	2.7814e-08
WIPF1	0.461664	2.78402e-08
CHMP4C	0.678863	2.89297e-08
NFIC	0.43506	2.82414e-08
FANCF	0.499591	2.83499e-08
ELK3	0.60146	2.83631e-08
NRBP1	0.408804	2.84788e-08
VAV3	0.871379	2.85387e-08
ASB6	0.323793	2.8596e-08
STK17A	0.571145	2.86759e-08
TMEM87B	0.476351	2.90057e-08
C12orf43	0.365401	2.91025e-08
RP1-315G1.3	-0.616466	3.04537e-08
KIF4A	0.863394	2.93935e-08
IRF2	0.555779	2.94719e-08
TRPV4	0.679333	2.95398e-08
FHL2	0.721164	2.95337e-08
BCL2L13	0.38321	2.96817e-08
NDUFS5	0.933299	2.98229e-08
VIMP	0.628974	2.9831e-08
CHPT1	0.506876	2.98344e-08
PNRC1	0.448445	3.00183e-08
SPG21	0.36153	3.00577e-08
TTL	0.394196	3.01374e-08
NDEL1	0.413008	3.02033e-08
C1orf54	0.72799	3.02916e-08
ELOVL1	0.64196	3.03255e-08
FAM132B	0.748189	3.03549e-08
MANF	0.809376	3.03602e-08
SLC39A1	0.418173	3.04444e-08
ICAM3	0.554402	3.05111e-08
RNASE1	0.882142	3.06714e-08
RP11-408P14.1	0.649035	3.0948e-08
CSTA	0.974824	3.14021e-08
TOP1	0.672521	3.08782e-08
RTCA	0.514729	3.09054e-08
ST14	0.819222	3.09213e-08
MCM2	0.585126	3.09467e-08
NXPE3	0.499203	3.09854e-08
MGAT1	0.318012	3.11222e-08
RPF1	0.746253	3.11819e-08
ISCA1	0.684167	3.12568e-08
BLOC1S6	0.516265	3.13959e-08
SFR1	0.60462	3.14195e-08
ETS2	0.549008	3.14502e-08
DPY30	0.748574	3.1573e-08
FKRP	0.427117	3.16394e-08
CDK2	0.798527	3.16512e-08
PSMG1	0.744919	3.19733e-08
NEK6	0.526865	3.2032e-08
ARL2BP	0.588241	3.20378e-08
CYB5R1	0.474214	3.21909e-08
CD5	0.803439	3.2511e-08
UNG	0.533465	3.24699e-08
DNAJC3	0.449286	3.2511e-08
CYB5D2	0.412042	3.26158e-08
PIGS	0.430564	3.27355e-08
DKFZP434E1119	0.715886	3.33835e-08
MBLAC2	0.625777	3.313e-08
HSPA14	0.476732	3.3131e-08
CHMP2B	0.742787	3.31516e-08
RP11-192P3.5	-0.79608	3.36261e-08
SCFD2	0.527606	3.33726e-08
RP11-598F7.5	0.642439	3.37486e-08
TADA2B	0.40496	3.35792e-08
LSM12	0.550332	3.3719e-08
GMPR2	0.512577	3.38128e-08
EIF4A3	0.614597	3.3828e-08
SLC6A6	0.611509	3.38367e-08
HSP90AA1	0.63445	3.38476e-08
EID1	0.646444	3.404e-08
SP2	0.709936	3.41193e-08
ARPC1B	0.594079	3.41316e-08
RP11-284F21.7	-0.891638	3.43534e-08
HPRT1	0.620451	3.44414e-08
MYO1D	0.622783	3.45221e-08
ARHGEF18	0.3031	3.46993e-08
TDP2	0.602168	3.47628e-08
MLLT11	0.639655	3.48573e-08
SUMO1	0.635906	3.48681e-08
MBTPS2	0.623319	3.50302e-08
NIPA1	0.587369	3.50549e-08
CTD-2514K5.4	-0.986985	3.61409e-08
SSR3	0.501528	3.55334e-08
TNFSF10	0.696065	3.57311e-08
GRHPR	0.432794	3.5822e-08
EIF5A	0.575231	3.58692e-08
PA2G4	0.452828	3.59426e-08
PTGR1	0.547334	3.59813e-08
CTSS	0.70181	3.62758e-08
PDIA4	0.523477	3.67966e-08
TCEB1	0.988256	3.68123e-08
BATF2	0.656679	3.69392e-08
BLOC1S2	0.861331	3.71496e-08
TTI2	0.404866	3.72037e-08
PDAP1	0.377502	3.72965e-08
C5orf24	0.59977	3.73278e-08
SLC31A2	0.867233	3.74297e-08
SYDE1	0.52279	3.73825e-08
TMEM63B	0.388669	3.75639e-08
ASPN	0.746268	3.79653e-08
SLC43A2	0.362942	3.81244e-08
CDC37L1	0.525376	3.8211e-08
BACE2	0.537392	3.82455e-08
CBWD6	0.634431	3.84834e-08
DLGAP4	0.45003	3.85011e-08
BCKDK	0.459117	3.8613e-08
PARPBP	0.618399	3.86633e-08
STAU1	0.463198	3.898e-08
ACN9	0.873846	3.90772e-08
OSER1	0.526544	3.90759e-08
ZMYM6NB	0.784473	3.90998e-08
NR4A1	0.658617	3.92463e-08
RNF41	0.389477	3.93564e-08
EAF1	0.538665	3.95855e-08
MLTK	0.643436	3.96155e-08
RP11-1018N14.5	0.859815	4.15826e-08
RCAN1	0.650462	3.9682e-08
UBE2Z	0.376328	3.96916e-08
EIF4E2	0.44483	3.9826e-08
POLR2K	0.722561	4.00132e-08
PBK	1.02037	4.01641e-08
C1GALT1C1	0.629446	4.00892e-08
CCNA2	0.736042	4.0107e-08
TMOD3	0.446816	4.0286e-08
STAT3	0.463932	4.03341e-08
TRIM8	0.425202	4.07092e-08
SCARB2	0.533177	4.07772e-08
FBXO28	0.524683	4.08468e-08
RNF34	0.449603	4.08511e-08
NIF3L1	0.563813	4.08591e-08
ICMT	0.337024	4.11107e-08
RHNO1	0.603955	4.12615e-08
RAB1B	0.385064	4.13166e-08
MFAP1	0.535309	4.13388e-08
PRKRA	0.553009	4.13836e-08
CDIPT	0.377547	4.14714e-08
CTNNAL1	0.777058	4.15811e-08
TAPT1-AS1	-0.454018	4.16618e-08
CTC-444N24.6	-0.559871	4.25258e-08
CMAS	0.597622	4.16876e-08
NUTF2	0.559969	4.17367e-08
EMR1	0.928332	4.23844e-08
SLN	1.25759	4.24534e-08
TCEAL8	0.807335	4.21385e-08
BRF2	0.348817	4.22705e-08
MTFR1	0.466396	4.23381e-08
SLC4A1AP	0.488653	4.23719e-08
CUL1	0.607288	4.23773e-08
TRIM16	0.349975	4.2531e-08
COL14A1	0.840406	4.25984e-08
ARL6IP5	0.634657	4.26725e-08
DENR	0.561763	4.26894e-08
PDE6G	0.662468	4.31989e-08
AQP11	0.503208	4.34563e-08
RP11-563J2.2	-0.471448	4.35805e-08
RPL7L1	0.355438	4.38405e-08
HYAL2	0.458138	4.39323e-08
SYNPO	0.760668	4.39568e-08
ANKRD11	0.397643	4.4202e-08
RP4-673M15.1	0.475886	4.42962e-08
RBPMS	0.66328	4.43313e-08
TMEM61	0.963457	4.70794e-08
ASB9	0.579198	4.47179e-08
SOX12	0.577962	4.47833e-08
BOLA3	0.97955	4.49743e-08
CCDC47	0.528344	4.51701e-08
MAEA	0.355539	4.52869e-08
ASPM	0.980103	4.53002e-08
THAP1	0.64008	4.53234e-08
EIF3I	0.519772	4.54368e-08
KCNK6	0.537529	4.54895e-08
SH3BGRL	0.812837	4.55444e-08
GUCY1B3	0.729481	4.58213e-08
TTC18	-0.829218	4.61244e-08
OLFML1	0.630439	4.61906e-08
TTC27	0.387475	4.61388e-08
CDK1	0.82664	4.61947e-08
PGM1	0.482993	4.67397e-08
RABIF	0.679472	4.68107e-08
MAPKAPK2	0.413954	4.68726e-08
SMG8	0.599004	4.69098e-08
PPP1CA	0.60222	4.69917e-08
HINT1	0.759214	4.70119e-08
FAM3C	0.750026	4.70828e-08
DPM1	0.814748	4.73496e-08
NEK2	0.859051	4.75167e-08
SLC16A1	0.660997	4.74094e-08
SEMA3C	0.665942	4.7416e-08
REEP3	0.591545	4.74483e-08
DNAJB9	0.681655	4.74944e-08
TNIP1	0.413892	4.75546e-08
RPS10-NUDT3	0.798302	4.90978e-08
MTCH1	0.388703	4.78094e-08
CST7	0.792126	4.81955e-08
NUDT15	0.465636	4.78891e-08
SEC13	0.448099	4.8077e-08
MVP	0.490572	4.80957e-08
POC1A	0.596347	4.82447e-08
SERHL2	0.509921	4.83702e-08
AFAP1L1	0.611823	4.83819e-08
DNAJC15	0.750162	4.84974e-08
CDC20	0.939566	4.85174e-08
EMILIN2	0.79498	4.85435e-08
LACTB	0.349959	4.89727e-08
HIVEP3	0.517804	4.90313e-08
DYNC1I2	0.610077	4.90342e-08
TIMM22	0.429441	4.91648e-08
AP003068.6	-0.429245	4.95975e-08
VWA3A	-0.991068	4.99669e-08
UBE2A	0.772184	4.98512e-08
TMLHE	0.403834	5.01246e-08
NR5A2	0.788938	5.05941e-08
IL4I1	0.83089	5.03268e-08
RBM7	0.657417	5.03854e-08
NDC80	0.923469	5.05844e-08
DDX19B	0.440884	5.04615e-08
VHL	0.411325	5.05386e-08
ZNF267	0.5745	5.07879e-08
RP11-71E19.1	-0.6308	5.20946e-08
C1QC	0.699331	5.11151e-08
CCPG1	0.618791	5.11673e-08
SGCB	0.638808	5.13485e-08
RP11-192H23.8	-0.673069	5.24244e-08
URI1	0.427089	5.17298e-08
TMEM51	0.546244	5.18225e-08
XRN2	0.589132	5.18712e-08
FAM103A1	0.716815	5.20966e-08
MSRB3	0.524123	5.21551e-08
WDR41	0.383873	5.22199e-08
SERPINB1	0.655996	5.23289e-08
AKIRIN1	0.519646	5.23738e-08
FTL	0.774545	5.23951e-08
SHC1	0.513141	5.29038e-08
GFPT1	0.439762	5.29273e-08
GPI	0.49429	5.30744e-08
CPD	0.491141	5.31013e-08
GMIP	0.378386	5.3271e-08
TM7SF3	0.532585	5.34605e-08
PLIN2	0.661796	5.37149e-08
SMN1	0.613119	5.40157e-08
LEPROTL1	0.387976	5.40504e-08
FAM114A1	0.596175	5.41036e-08
HS3ST2	1.03638	5.42371e-08
ARF1	0.457296	5.4182e-08
TUSC2	0.471226	5.42009e-08
TEX2	0.440861	5.42157e-08
RPL31	1.15357	5.43525e-08
RPUSD2	0.366642	5.43942e-08
UCHL3	0.44076	5.44958e-08
UBE2K	0.462211	5.4877e-08
TM2D3	0.559512	5.49759e-08
RPL15	0.509152	5.52276e-08
LSM1	0.673708	5.52759e-08
GPRC5A	0.988174	5.59819e-08
CCDC50	0.540474	5.55844e-08
SMC4	0.79062	5.57536e-08
HFM1	-0.661365	5.5923e-08
PDCL	0.543931	5.58587e-08
GOT2	0.452091	5.59807e-08
CKAP2L	0.86766	5.60934e-08
AURKA	0.626609	5.60951e-08
GNAI1	0.724604	5.61487e-08
LYSMD3	0.727215	5.61828e-08
CAPZA2	0.612239	5.64166e-08
PCDH1	0.400624	5.64535e-08
LTV1	0.644504	5.64673e-08
AP001046.5	0.688793	5.70235e-08
TLE2	0.801673	5.68807e-08
CCNK	0.487219	5.70828e-08
TMEM182	0.611998	5.7209e-08
ATP6V1E1	0.594442	5.72523e-08
AC002055.4	0.54563	5.75224e-08
TMX1	0.598542	5.76236e-08
TNFRSF11B	0.948613	5.83867e-08
PPT1	0.551068	5.77781e-08
DESI2	0.559229	5.79517e-08
SRRD	0.467686	5.82843e-08
SF3A3	0.476455	5.84156e-08
PJA2	0.619783	5.89505e-08
ZNF584	0.383849	5.93244e-08
OAZ2	0.519107	5.94592e-08
MTCH2	0.455934	5.98022e-08
TMA16	0.676397	6.00792e-08
FECH	0.522872	6.01181e-08
2024-03-02	0.412774	6.04254e-08
FOXC2	0.832423	6.17187e-08
SHISA3	0.776248	6.14524e-08
SEC61B	0.885578	6.12169e-08
PSMD10	0.580614	6.12567e-08
RPA1	0.418297	6.13594e-08
MOSPD1	0.583643	6.1468e-08
LINC00662	0.547334	6.14834e-08
TBCA	0.994154	6.15048e-08
NUSAP1	0.859524	6.1676e-08
FAM150B	0.78421	6.21306e-08
COPB1	0.60818	6.23191e-08
CHI3L1	1.51198	6.23261e-08
PFDN1	0.483322	6.24619e-08
QDPR	0.691918	6.2469e-08
FAM46B	0.884684	6.26852e-08
CROCCP3	-0.51556	6.26255e-08
BSG	0.455022	6.26658e-08
DIAPH1	0.467916	6.31324e-08
COMMD2	0.559151	6.31807e-08
LRRFIP1	0.510035	6.32426e-08
BCAP31	0.480481	6.33764e-08
LLPH	0.609781	6.35752e-08
GEM	0.867583	6.41249e-08
CTC-273B12.10	-0.659456	6.53022e-08
APOL1	0.571771	6.4169e-08
ELL	0.324922	6.42556e-08
PDK1	0.437487	6.42581e-08
TUBA1C	0.726588	6.44701e-08
UCHL5	0.483378	6.49182e-08
CCDC154	-0.943211	6.55603e-08
RAD51AP1	0.804636	6.59664e-08
TMEM255B	0.693694	6.5992e-08
UBTD2	0.586077	6.60554e-08
SLC35F6	0.292887	6.66153e-08
VPS33A	0.304237	6.67491e-08
RP11-383H13.1	0.780494	6.74628e-08
KIF5B	0.549127	6.6995e-08
RP11-62H7.2	-0.69713	6.81735e-08
COPS8	0.588959	6.75335e-08
EFCAB6	-0.521144	6.7579e-08
TMEM14A	0.906176	6.7918e-08
DYNLRB1	0.895808	6.80141e-08
SBDS	0.627624	6.811e-08
TMEM26	0.756839	6.88828e-08
SUMF1	0.34452	6.83042e-08
SELT	0.443469	6.85056e-08
RRAGA	0.662521	6.85109e-08
NUBP1	0.560272	6.85606e-08
RNF11	0.542262	6.85837e-08
NUTM2A-AS1	0.504478	6.89475e-08
RRM2B	0.557783	6.90157e-08
EMC7	0.626359	6.91632e-08
CTD-2296D1.2	-0.737707	7.42672e-08
PPIA	0.565376	6.9858e-08
RP5-1112D6.8	-0.536009	7.00915e-08
ARRDC3	0.594727	7.02681e-08
TUBB4B	0.524463	7.03631e-08
TTC7B	0.491822	7.05578e-08
FAM210B	0.606631	7.11342e-08
PSEN1	0.34556	7.14999e-08
PWP1	0.502488	7.19248e-08
TRUB1	0.596682	7.21903e-08
CBFB	0.480611	7.22987e-08
SH3BP1	0.440063	7.25627e-08
BNIP2	0.486339	7.25873e-08
FABP5	1.07818	7.29182e-08
SLC2A1	0.452272	7.29134e-08
CIRH1A	0.372163	7.29877e-08
EXOSC9	0.584939	7.35107e-08
PAPSS1	0.429811	7.3807e-08
HSPA13	0.545404	7.38786e-08
AL133458.1	-0.637298	7.40141e-08
SEPT7	0.682098	7.39118e-08
TMEM183A	0.468073	7.39448e-08
TPI1P1	0.540586	7.48197e-08
TBX21	0.725923	7.51443e-08
GID4	0.444314	7.49965e-08
PAK1IP1	0.67892	7.51152e-08
ECI2	0.629956	7.5253e-08
CBLN3	0.688193	7.55132e-08
PSEN2	0.317985	7.6484e-08
SNX4	0.558125	7.66158e-08
CDKN2C	0.679293	7.68843e-08
MED28	0.46771	7.68866e-08
NRN1	0.809452	7.74027e-08
PRR12	0.470204	7.7544e-08
RP11-127B20.2	-0.728817	7.8961e-08
PKMYT1	0.713822	7.78737e-08
RNASEH2A	0.683483	7.79557e-08
TRIM26	0.327938	7.86601e-08
RP11-508O18.1	-0.868722	8.7127e-08
RP11-579D7.4	-0.64107	8.1658e-08
HAGH	0.495632	8.02084e-08
GNS	0.477189	8.03935e-08
NUDT5	0.609877	8.05628e-08
ZFAND6	0.368561	8.07057e-08
GPC3	0.796465	8.11831e-08
RNPS1	0.435371	8.09649e-08
RNF2	0.557003	8.10813e-08
SLC17A5	0.449665	8.13506e-08
ADAMTS16	0.762716	8.20495e-08
DSTN	0.786091	8.15221e-08
PTCD2	0.501976	8.17137e-08
ZNF185	0.523685	8.20162e-08
FAM26F	0.791497	8.2527e-08
ZMIZ2	0.640513	8.22795e-08
VPS4B	0.433925	8.22931e-08
DYSF	0.628912	8.23584e-08
NACC1	0.280742	8.25328e-08
SPIN4	0.732026	8.273e-08
PCBP2	0.55311	8.27465e-08
CRYZ	0.775538	8.28614e-08
GSG2	0.776133	8.33975e-08
TMED5	0.604135	8.3295e-08
NDFIP1	0.472564	8.34177e-08
ARL5B	0.743316	8.3437e-08
BPGM	0.61212	8.34491e-08
INSIG2	0.593962	8.35492e-08
ARL4C	0.618955	8.48398e-08
CDT1	0.627647	8.48928e-08
ZNF362	0.549785	8.49472e-08
ATP6V0D1	0.505272	8.55015e-08
COX6A1	0.738675	8.5559e-08
MAGOHB	0.552551	8.56442e-08
CORO2A	0.659274	8.5973e-08
BBIP1	0.626481	8.61134e-08
OXA1L	0.47429	8.64076e-08
EIF1AX	0.72442	8.6511e-08
CD97	0.561992	8.65529e-08
LACC1	0.843369	8.68507e-08
PSME1	0.642712	8.70144e-08
ZBTB22	0.333764	8.72503e-08
SPP1	1.04143	8.7544e-08
BET1	0.714508	8.77341e-08
SSB	0.760897	8.77382e-08
SGOL2	0.769317	8.80331e-08
ZW10	0.477843	8.84421e-08
GABARAPL1	0.584752	8.85448e-08
BOP1	0.497478	8.90627e-08
MAK16	0.478014	8.95509e-08
MESDC2	0.409531	8.98317e-08
BAMBI	0.614239	8.99057e-08
NUS1	0.595319	8.99074e-08
SLAMF6	0.825518	9.20162e-08
KARS	0.495789	9.0257e-08
DOLPP1	0.476373	9.09698e-08
CLPTM1L	0.422532	9.13111e-08
NDUFA12	0.931635	9.13585e-08
FAM225B	0.949019	9.42622e-08
PGRMC2	0.705266	9.2155e-08
CD74	0.705891	9.24657e-08
HIST1H4B	-2.86416	1.0266e-07
RP11-286H15.1	-0.777065	9.60717e-08
ECH1	0.571688	9.3576e-08
TMEM256-PLSCR3	0.510599	9.36795e-08
CCDC43	0.487005	9.38034e-08
CTC-429P9.1	-0.644048	9.57791e-08
ARCN1	0.388114	9.38976e-08
SCP2	0.642556	9.45138e-08
GZMK	0.963109	1.00495e-07
HELQ	0.388448	9.65988e-08
[truncated: 21,988 more rows]
