# Supplementary material for: The Immunomodulatory Effects of Vitamin D on COVID-19 Induced Glioblastoma Recurrence via the PI3K-AKT Signaling Pathway
Source: Int J Mol Sci. 2024 Dec 2;25(23):12952. doi: 10.3390/ijms252312952 (PMC11641820; doi:10.3390/ijms252312952)
Supplement: Supplementary file 1 [file ijms-25-12952-s001.zip › Supplement Tables/Supplement Table 2 COVID-19 Limma Analysis.xlsx]

## Sheet: Sheet1
Tag	logFC	P.Value
MGAT3	2.91627	0.000124766
ARMC3	1.77565	0.0010418
EGFL7	1.73061	0.00147952
TRIP10	2.29483	0.00162955
RSRP1	-0.819155	0.001956
MRI1	-1.11164	0.00197052
P2RY10	-1.18947	0.00233768
GPS2	-1.15885	0.00253107
MT1F	1.39117	0.00315395
PLAU	2.02783	0.00127277
SEC61A2	-1.05455	0.00340955
RNPC3	-0.682526	0.00349801
ARG2	1.76881	0.00353174
SRSF7	-0.72179	0.00381459
METTL3	-0.77643	0.00409303
DGKQ	-1.06367	0.00438071
YJU2B	-0.712235	0.00446387
KY	-0.884744	0.00454113
IGF2BP3	1.42469	0.00463759
PLPP3	3.21536	0.000701613
CDK10	-0.759196	0.00480537
P2RY14	-2.11795	0.00485866
KLHL26	-1.32062	0.00577806
NOCT	-0.916056	0.00638053
NENF	1.49334	0.00630744
KCNRG	-0.96841	0.00646444
GGT7	-1.50779	0.00694597
CNPY2	-1.47015	0.00698638
CMTM5	1.04849	0.00733647
ANKRD49	-1.2221	0.00735568
ZNF367	1.45736	0.00741588
CSNK1A1L	-1.46568	0.0077997
WNT10B	-1.95638	0.00638898
IDS	-0.722666	0.00871048
DNA2	1.55568	0.00886438
ZNF333	-0.646638	0.00918101
KMT5C	-1.57142	0.00890623
RFX2	-1.09311	0.00923699
KATNBL1	-0.803027	0.0096837
MED31	-0.886182	0.00991369
POT1	-1.02133	0.00992544
FCRL3	-1.10525	0.0101514
STMN3	-1.12793	0.010335
FABP5	1.25356	0.0106253
CAPN10	-0.991015	0.0109996
ANKRA2	-0.696019	0.0110859
RHOBTB1	1.09852	0.0111435
CDC42EP4	0.783637	0.0111576
CCNT2	-0.647659	0.0115632
HPCAL1	0.867518	0.0117817
GNG10	-1.28942	0.0118184
YWHAH	0.687618	0.0120865
NOM1	1.04966	0.0122131
PKN2	-0.576921	0.0123311
WDR75	-0.789162	0.0123447
PPM1F	-0.726562	0.0124186
TRAPPC13	-0.905122	0.0124198
GIMAP2	-0.987755	0.0125933
MMD	0.904639	0.0126275
UBTD1	1.0865	0.0126966
NUMBL	1.45953	0.0109945
RGL2	-0.669336	0.0128738
ADHFE1	-0.961998	0.012963
KEL	2.03855	0.0128631
PIGK	-1.09549	0.0131602
CRYZ	-1.14023	0.0138573
RBM6	-0.696023	0.0138891
DPH7	-0.699746	0.0139724
RGS9	1.01497	0.0140571
ZNF202	-1.29894	0.0140427
ACTR3B	1.06883	0.0144274
BBS4	-0.752881	0.014492
ANKRD10	-0.589916	0.0145073
MKI67	1.24047	0.0145412
EFHC1	-0.846623	0.0145943
NDUFAF7	-0.845383	0.0145976
PRPF19	-1.63074	0.0131132
ECI1	1.3845	0.0146559
SLC51A	-1.0452	0.0151195
ENDOV	-0.992986	0.0152294
RCN3	-1.1632	0.0154264
RPS6KA5	-0.730021	0.0159465
PLXDC1	-1.34798	0.0156466
KLRC4-KLRK1	-1.39977	0.0160144
PLB1	-0.740603	0.0161685
NEIL3	1.85444	0.0149376
TXNDC9	-1.01434	0.0166035
PIGG	-0.624974	0.0167365
KRBOX4	-0.772925	0.0168163
HBP1	-0.754814	0.016994
GSE1	-0.678133	0.0170367
TMTC1	1.79527	0.0165669
PAXX	-0.629378	0.0172243
IGF1R	-0.845566	0.0172302
TSPAN33	0.894105	0.0174353
DNAJC24	-1.04618	0.0174678
ANLN	2.30524	0.00985141
PPP4C	0.695686	0.017787
ZNF181	-1.36815	0.0179871
MYBL2	2.06278	0.0176259
ZNF211	-0.648058	0.0181474
DDTL	-1.20427	0.0184432
UTP6	-0.596716	0.0187249
CCNE1	2.73577	0.0016699
MAP1A	1.15205	0.018906
LGALSL	0.759959	0.0193743
HYAL1	-1.66683	0.0186501
RANGRF	-0.853852	0.0195835
PXDNL	-1.37373	0.0124282
ATF6B	-0.662571	0.0198813
ENTR1	-0.807172	0.0204412
DENND2C	1.86324	0.0205262
HDC	-1.38425	0.0208361
TTLL5	-0.691898	0.0210094
REXO4	1.04604	0.0208921
GPR183	-1.24921	0.0212032
CDAN1	-1.05489	0.0211972
PHLPP1	-0.918077	0.0213375
S100B	1.62366	0.0217954
EFNB1	1.12672	0.0222269
LAMB3	3.62829	0.00167098
EVL	-0.729941	0.0223531
FAM50A	0.655675	0.0223882
TC2N	-0.947908	0.0224272
PNN	-0.5709	0.0224978
ALPK1	-0.617742	0.0225343
BTLA	-0.869233	0.0225376
KLRK1	-1.06469	0.0227298
NFKBIL1	1.28303	0.0224814
CFAP119	-1.12928	0.022219
TSC2	-0.61705	0.0232367
STK38L	-0.697584	0.023566
OGFOD3	1.17349	0.0234454
GAB3	-0.5955	0.0235853
NIT2	-0.608238	0.023631
SEC31B	-0.95297	0.0237952
COTL1	0.920884	0.0238236
CTDSPL	0.775016	0.0239279
SENP7	-0.746238	0.0239487
JTB	0.910534	0.0242016
HSPBAP1	-0.617407	0.0244163
HDGFL2	1.89645	0.0157932
NFXL1	-0.827576	0.0244999
ATP5IF1	-0.524819	0.0246724
DCP1B	0.962195	0.0247807
NUDT5	-0.572984	0.0248323
GP6	0.908854	0.0248628
ASAP2	0.882824	0.0250221
MAF1	1.03703	0.025391
TTC19	-0.72101	0.0254959
PEDS1	0.641806	0.0258143
FCRL2	-1.17801	0.025908
ARHGEF40	-0.906689	0.0262844
QTRT1	1.52819	0.0248749
NFE2L3	-0.89514	0.0265067
IGSF23	-1.59273	0.0169905
SUN1	-0.805975	0.0266803
PHLPP2	-0.982773	0.0267857
ZNF681	-1.82424	0.0267932
ARMC2	-0.930889	0.0268903
FDXR	1.40293	0.0265386
KYAT1	-1.15575	0.0248673
PLEKHA8	-1.33004	0.0271654
SLC9A1	0.590325	0.0271764
BTBD9	-0.845584	0.0271894
CFAP20	-0.646867	0.0273191
SPC25	2.41826	0.00856306
CD99L2	1.36888	0.0271822
VEPH1	1.15043	0.027704
HSPBP1	1.4636	0.0277385
LRRC61	1.33538	0.0277769
B4GALT5	0.688459	0.0277872
ERV3-1	-0.807848	0.0277938
ZBED2	-1.37694	0.0277156
ZFP2	-1.79472	0.0144246
LYPD8	-1.26197	0.0280519
VCPKMT	-0.603952	0.0283506
PPP1R13L	-1.68513	0.0268829
COMMD10	-0.788958	0.0287921
MRRF	-0.606312	0.0288853
SMPD3	-1.06688	0.0290498
POLD4	-0.493774	0.0291205
SLC9A7	-0.899953	0.0293474
TLR10	-0.912769	0.0294959
DZIP3	-0.78904	0.0297789
SPIN3	-1.18314	0.0291928
LUC7L3	-0.565142	0.0299141
GYPE	-2.3708	0.0200508
ADIPOR2	0.597858	0.0301399
MMP24OS	-0.507854	0.0302452
RBM4B	-0.634994	0.0303896
BIRC5	1.83891	0.0299005
DYNLT3	-1.00525	0.0306127
GRAMD1C	-1.19493	0.0307822
CBY3	-1.50721	0.0191585
GPR55	1.25909	0.0307422
ECHDC1	-0.567364	0.0317003
TOMM5	-1.85549	0.031789
NFYB	-0.996728	0.032108
SLC35D1	-0.81507	0.0325894
SGSM2	-0.7195	0.0328248
NT5M	0.925463	0.0329621
TBRG1	-0.488309	0.0330253
ENKD1	-1.07337	0.0328933
RILPL1	-1.00551	0.0329914
FLVCR1	-0.829639	0.0335008
ABHD8	1.80522	0.0336528
ZNF721	-0.811786	0.0339536
ZNF700	-0.754647	0.0340574
CLDN20	3.45953	0.000419411
BTF3L4	-0.543527	0.0342975
TNFRSF10D	-1.1414	0.0343079
LTK	-1.57477	0.033926
CAT	-0.605933	0.0346304
ANO9	-0.891115	0.0345064
FCRL1	-0.943749	0.0347051
MICOS10	-1.136	0.0348632
KHDC4	-0.545054	0.0349444
GLIPR1	-0.667321	0.0350684
INTS3	-0.59153	0.0351365
CIRBP	-0.480321	0.035263
MRPL23	0.757138	0.0353214
TAS2R40	-1.46028	0.0320156
CNR2	-0.852289	0.035576
PTGR3	-0.620949	0.035855
PAIP2B	-1.45294	0.0358814
MRPL50	-1.01593	0.0361499
NPC1	-0.579553	0.0366439
MOCS1	2.1881	0.00852357
ZFR	-0.51105	0.0366511
UQCC1	-0.663701	0.0367535
ZRANB2	-0.64856	0.0367541
CYP27A1	1.142	0.0367819
NXF1	-0.596979	0.0368469
ESAM	0.818271	0.0370003
SLC31A2	-0.617283	0.0372225
HIP1R	-0.797471	0.0372467
DGKE	-0.78894	0.037476
RTN2	1.11114	0.0375528
CD22	-0.935002	0.0376962
MON2	-0.522457	0.0377106
PLPP5	-0.627951	0.0378901
PSMC6	-0.92515	0.0380807
ADAM23	-1.66776	0.0254057
TPST1	0.966257	0.0391453
TWSG1	0.93445	0.0393275
GCLM	0.606794	0.0393481
MTDH	0.702659	0.0393823
TMEM63A	-0.564821	0.0394364
AGO3	-0.494655	0.0394495
CFAP298	-0.67767	0.0397915
LY6G5C	0.615295	0.0398385
GPR162	-1.24523	0.0400206
ZNF223	-1.3749	0.0377434
ITGA3	2.17654	0.0154409
INO80E	-0.762775	0.0410284
SNTB1	0.639058	0.0418675
CPA3	-1.547	0.0411147
LIME1	1.59311	0.0172791
TUBGCP6	-0.745932	0.0421663
DUSP14	-1.40771	0.0304603
HMBOX1	-0.494203	0.0425619
ATP2B2	2.74918	0.00205572
KLRF1	-1.27252	0.0428668
METAP1D	-1.18538	0.0429224
DNMBP	-0.852853	0.042943
LIN7B	-0.920681	0.0427441
PIGB	-0.603267	0.0433132
LARGE2	-1.50491	0.0309459
PLAAT2	1.80406	0.0302649
MLLT10	-0.590222	0.0436247
PPP1R17	-1.78036	0.03594
TTC14	-0.52601	0.0439307
CD200R1	-1.10639	0.0438838
DRAM1	0.571699	0.0442348
ZNF141	-0.646955	0.0443308
STYK1	1.68226	0.0405367
DUT	0.730258	0.0446868
U2AF1L4	-0.732504	0.0448399
CLPTM1	0.777725	0.0453135
CDKL3	-1.33892	0.0426034
SLC39A10	-1.00253	0.0458345
LETMD1	-0.558171	0.0463389
IFT81	1.3537	0.0452594
ZNF862	-0.655674	0.0464944
UBA3	-0.587435	0.046944
LPAR2	-0.651162	0.0469506
WFIKKN1	-1.88653	0.028869
RELL1	-0.640291	0.0471325
ZNF813	-1.46071	0.0462195
ABHD12B	-0.770234	0.0474155
CEP57	-0.565846	0.0476098
KLHL7	-0.527064	0.0476345
LGMN	1.21798	0.047812
NSUN7	-0.889937	0.0482114
PIK3R4	-0.67635	0.0482122
TNFAIP6	-1.3774	0.0486423
TRUB1	-1.27198	0.0479655
C12orf29	-1.03816	0.0487673
ZFYVE16	-0.511517	0.0489892
G0S2	1.22968	0.0490705
AFF4	-0.491233	0.0491562
EXOG	-0.609653	0.0491569
ZNF335	-0.500462	0.0493833
PZP	-0.961416	0.0494418
LPCAT3	-0.593517	0.0495766
PPFIBP1	-1.49494	0.0360873
KRR1	-0.539317	0.0500484
MGAT4B	0.932365	0.0503287
GPR89A	-0.649628	0.0504675
ACVR1C	1.92049	0.0371178
METTL18	-0.803363	0.0507101
ARV1	-0.613306	0.0507648
JDP2	0.706797	0.0510174
TJAP1	-0.555299	0.0511487
RALGDS	-0.936886	0.0512832
ALK	-1.27313	0.046037
WDFY2	-0.493933	0.051548
ELL3	-0.960966	0.0330008
BATF3	-1.19729	0.050261
PGBD2	-0.618657	0.052061
ZMYND15	1.60978	0.0361888
NOL11	-0.65133	0.0521329
AKR7A3	-1.98527	0.0232521
GADD45GIP1	1.26005	0.052336
FHL3	0.696065	0.0524976
ALG12	-0.542598	0.0526719
PNPLA8	-0.609102	0.0527339
TXK	-0.71137	0.0527991
FAM20C	1.35751	0.0394164
NDC1	-0.956638	0.0531952
SLC12A4	-1.52511	0.0397346
ANKHD1	-0.685116	0.0533201
CDYL	0.535505	0.0533522
EML4	-0.488322	0.0534454
RPS3A	-1.17156	0.0535299
MYL9	0.949764	0.0536377
TELO2	-0.785541	0.053639
PBXIP1	-0.506849	0.0541115
WDR31	-2.48534	0.0226013
RNF214	-0.729965	0.0543404
ZNF697	1.75004	0.0391521
TSPAN2	-0.637658	0.0545694
GCSAM	-1.0297	0.054598
ZBTB10	-1.30538	0.0540713
ARHGAP15	-0.5783	0.0546622
RNF14	-0.550377	0.0547258
MUS81	-0.499893	0.0547598
ZNF274	-0.511775	0.0548386
BLOC1S2	-0.623409	0.054883
EHD3	0.7154	0.0551107
PEX3	-0.657353	0.0551959
ZFAND1	-0.823728	0.0552085
NUP35	-0.884935	0.0552919
RBM14-RBM4	-1.3488	0.0525885
NIFK	-0.758947	0.0554629
NEPRO	-0.542442	0.0554968
CD69	-1.41575	0.0551312
FBXL6	-0.85491	0.0558413
LRRC32	1.53297	0.054958
CHRNG	-1.02125	0.055222
ATG16L2	-0.514135	0.0566232
COL9A3	1.3336	0.0566749
ZNF552	-0.570819	0.0572704
ACTR10	-0.468539	0.0573099
UFL1	-0.586929	0.0573516
MAP3K8	-0.45522	0.0577548
COMMD8	-1.09016	0.057805
SLC66A3	-0.513143	0.0579186
VANGL1	1.01754	0.0580777
ZFAND5	0.490754	0.0582845
HJURP	2.46712	0.0289903
DENND4B	-0.537202	0.0586723
MTERF2	-0.8866	0.0586822
PLLP	-1.32401	0.0297371
CRYZL1	-0.509208	0.0590281
PEX11A	-1.48946	0.0586054
SLC4A3	-1.88526	0.0360281
RGS18	-0.91095	0.0592717
GCHFR	-0.737564	0.0593863
ZNF462	2.56228	0.0215318
IL17B	2.02095	0.0126802
N6AMT1	-1.36504	0.0597057
SLF2	-0.465844	0.0598386
ZNF776	-0.67007	0.0600162
CENPK	-0.957601	0.0601424
FMO5	-0.692138	0.0603414
PPWD1	-0.54902	0.0606173
PTCD3	-0.515865	0.0606649
FBXO48	-0.606214	0.0608472
RAB24	-0.513277	0.0609553
UBE2N	-0.548398	0.0611339
DALRD3	-0.519025	0.061479
IRS2	0.676853	0.0617273
NDUFA13	-0.991726	0.0606159
FGFRL1	-1.25939	0.0621717
CARD8	-0.428573	0.0625611
HLA-DOB	-1.06263	0.0626262
ZPR1	0.725673	0.0626943
HILPDA	-1.11684	0.0477528
GNRH1	-1.32587	0.0619006
ABCC5	-0.545739	0.0630272
SLC26A11	-1.20227	0.0630292
TRAF5	-0.594991	0.0632977
XCL1	-1.26352	0.0618537
THAP9	-1.77224	0.0621407
PGM5	-1.46291	0.0630726
POLR2J3	-0.58752	0.0635788
KCNMB4	-1.64472	0.03084
MFHAS1	1.25788	0.0636345
KIZ	-0.484997	0.0636956
TMOD2	-0.609249	0.0641185
FGD2	-0.594594	0.0643278
CYP2E1	-1.60375	0.0410117
CENPT	-0.50086	0.0645182
PRLR	-1.72707	0.0481428
KLHL11	-1.57461	0.04844
PATZ1	-0.787988	0.0651446
GSKIP	-0.65464	0.0651954
ICE2	-0.649454	0.0653282
HSPA8	-0.595878	0.0654749
ORMDL1	-0.462744	0.0655189
RHOBTB3	-1.01814	0.065513
EPHA4	-1.3509	0.0657204
PLEKHM3	-0.563138	0.0658218
ZNF684	1.20427	0.0659475
MITD1	-0.501351	0.0660518
EBPL	0.985779	0.0656779
RAD17	-0.531203	0.0660745
DPH6	-1.06751	0.0661151
YWHAG	0.761164	0.0666673
WNT16	-1.4489	0.0659269
C19orf73	-1.32882	0.0485865
RWDD3	-0.796188	0.0669346
SPEF2	-1.15513	0.0671293
PTGIR	0.592326	0.067587
TGM1	-1.29329	0.0642009
MED23	-0.581867	0.0681106
TCP11L2	-0.968454	0.0682724
SLBP	0.703455	0.0683628
PTPN4	-0.555994	0.0686531
CD1A	-1.54401	0.0527396
RHBDD3	0.653724	0.0687451
NLE1	-1.27181	0.0690027
ACP6	-0.870907	0.0692097
SRSF12	-1.12962	0.0691308
COLGALT2	-1.21416	0.0673112
PLRG1	-0.518971	0.069637
CCDC107	-0.576547	0.0697125
CASP5	-0.802998	0.0697651
GABBR1	-0.776586	0.0700744
ZMYND10	-1.43757	0.0688577
M6PR	-0.500731	0.0703961
PARP15	-0.565068	0.070856
SAPCD2	1.49611	0.0693868
PREB	0.678957	0.0711726
ITM2A	-0.813836	0.0712252
LAMTOR3	-0.619279	0.071269
ZYX	0.543997	0.0713316
CAMSAP1	-0.818129	0.0712238
EFEMP2	-1.29654	0.0703841
FAM186B	-1.09414	0.0556435
C11orf65	-0.774076	0.07211
GDPD3	-0.642784	0.0724444
CAV2	0.903549	0.0577666
IL4R	-0.49632	0.0726973
SNRNP200	-0.483731	0.0728182
NRIP2	-1.12053	0.0723035
SLC24A1	-0.735293	0.0729241
AHNAK2	2.21814	0.031439
TIMP1	0.513761	0.0731474
FAM110A	0.907123	0.0731739
MAFK	-1.00393	0.0732193
HYAL3	-0.752278	0.0730969
FMC1	-1.20772	0.0578791
SH2D1B	-0.825626	0.0739798
CENPU	1.34117	0.0736228
ANKRD34B	1.26127	0.0741576
CD38	0.899197	0.0743896
AGPAT2	0.493426	0.0743989
MT-ND4	-0.558427	0.0744359
CELSR2	-1.81819	0.0410198
EPHA2	-2.27179	0.0311276
CTTN	0.599982	0.0751597
CDK5RAP3	-0.499607	0.0751655
SIRT3	0.603522	0.0760413
KNG1	1.59595	0.0518975
RFC5	-0.55082	0.0764681
MPZL1	-0.751666	0.076544
GDAP2	-0.42336	0.0767653
CDC14A	-0.517542	0.0768583
PDCD10	-0.805477	0.0770197
SPIRE2	-1.41049	0.0608322
CD1C	-1.30122	0.0772997
HSD17B11	-0.702991	0.0778127
ABHD16A	-0.514651	0.0778228
TFPI	0.806512	0.0778692
EBF1	-1.16861	0.077994
TP53INP1	-0.446899	0.078335
PINLYP	1.97433	0.0234765
VPS37C	-0.432236	0.0786356
MT-ND4L	-0.56919	0.0788855
CD244	-0.628217	0.0794257
STRADA	-0.451566	0.0795001
SNAP23	-0.519354	0.0797276
PGS1	-0.427835	0.0798286
CBX7	-0.461495	0.0799449
HAT1	-0.779768	0.0799996
ZNF229	-2.6267	0.0179563
EPAS1	1.48314	0.0646615
IL10	1.84721	0.0237834
SERPIND1	-1.05754	0.0780229
COL8A2	1.43268	0.063242
KLHDC8B	0.771152	0.080833
CCL28	-1.22686	0.0654539
ARMC10	0.536534	0.0810484
ELANE	1.63284	0.0811763
USF1	-0.600197	0.0814246
PLCD3	1.67359	0.0419717
GSTO2	1.09253	0.0812155
GTPBP1	0.524277	0.0816453
C4orf33	-0.624498	0.0817624
CFAP410	-0.610275	0.081864
LRRC23	-0.983584	0.0813005
MNS1	1.59958	0.0400979
MRPL52	-0.548412	0.0830087
TSG101	-0.391009	0.0832155
TMEM160	1.33109	0.0831854
SMOX	0.562572	0.0836329
YBEY	-0.674487	0.0840047
EVA1C	0.869909	0.0841073
DMAC1	-0.959465	0.0841179
CREG1	0.833311	0.0841333
COQ3	-1.01826	0.0842425
ACKR3	-1.00616	0.0674087
VPS50	-0.681547	0.0845798
DOCK5	-0.387071	0.0847595
TTC32	-0.655461	0.0849504
ARHGAP18	0.505981	0.0849605
SEC14L2	-1.0033	0.0852208
TMEM175	-0.434119	0.0856691
THYN1	-0.483051	0.0857723
ANXA1	-0.708519	0.0858935
ULK4	-0.636644	0.0857131
F8	-1.16899	0.0702571
TMEM97	1.18558	0.0840445
EZH1	-0.413093	0.0863375
ZFPL1	-0.52203	0.0864139
DLG5	-1.36078	0.0832538
CLC	-1.43105	0.0866033
ZNF671	-0.892829	0.0867342
MAU2	-0.377918	0.0867394
HELQ	-0.492716	0.0871494
BAMBI	1.79819	0.0290705
CRIM1	-0.654939	0.0873534
FAM76B	-0.559085	0.0877763
CROCC	-0.835642	0.0881278
NOX1	1.01614	0.0852322
FUNDC2	-0.61367	0.0881698
SIRT6	-0.507229	0.0882986
TOPORS	-0.473133	0.0885242
PHF5A	-0.826713	0.0885945
RNF182	-2.08326	0.0880752
COPG2	-1.36271	0.088511
ZNF627	-0.936662	0.08914
MT-CYB	-0.537213	0.0891455
ZNF506	-0.417258	0.0893763
SLF1	-0.571652	0.0896437
DDX47	-0.903839	0.0890433
PRRT2	-1.2198	0.0499548
TAS2R60	-1.21578	0.0705688
E2F5	-0.880945	0.0896452
MED21	-0.914662	0.0899847
EMC8	0.701149	0.0903968
GTF2E2	0.489763	0.0904435
ANKH	-0.5711	0.0904754
PLCH2	-1.7115	0.0552303
TMEM134	-0.488446	0.0907896
SRPX	2.39641	0.0156309
ESCO1	-0.508561	0.090891
HBEGF	1.62905	0.0549072
RPL7	-0.959459	0.0912181
CCDC93	-0.499204	0.0912213
CDK11A	-0.862719	0.0912284
AGBL3	-1.04412	0.0912437
CREB1	-0.347842	0.0912866
LRRTM2	-1.17244	0.0740682
CENATAC	-0.44259	0.0915656
ACRBP	0.547189	0.0915849
ITFG2	-0.529175	0.0915947
TK1	1.35653	0.0758766
L1TD1	2.0381	0.0333857
MT-CO1	-0.455181	0.0922745
CARS2	-0.39189	0.0923647
IQCB1	-0.524571	0.092462
BTN2A1	-0.415474	0.0925342
ANKS6	-1.06407	0.0922088
ARPC1A	0.425427	0.0929524
SPTSSA	0.899747	0.092962
TKTL1	-0.982466	0.0925712
TNFRSF1B	0.526278	0.0931744
COPS8	-0.561109	0.0932619
ELOVL5	-0.507348	0.0932949
EXOC4	-0.530184	0.0933322
COIL	-0.77781	0.0933852
GFM2	-0.551148	0.0935684
B3GNT2	0.729811	0.0935752
TRIM68	-1.14189	0.0777326
AKAP10	-0.390047	0.093822
KIF26B	-1.70549	0.0534958
TASP1	-0.668007	0.0939177
TVP23B	-0.751134	0.0940432
CNNM3	-0.492185	0.094226
PRR7	0.92328	0.0781744
SMG6	-0.754835	0.0945758
LTB4R	0.754874	0.0945898
TBCE	-0.868688	0.0945988
HAUS5	-0.763927	0.0950207
STAM	-0.789536	0.0950466
CHORDC1	-0.587692	0.0951104
FAM234A	-0.622379	0.0949463
PTGFRN	1.5342	0.0585084
PPP1R35	-0.647211	0.0956502
NIPSNAP3B	-1.26159	0.0943932
SPAG5	1.51727	0.094595
COL5A3	1.13342	0.0849953
ZNF821	0.909601	0.0961475
CARF	-0.62997	0.0961973
ELOVL7	0.624525	0.096212
ARGLU1	-0.479341	0.0964448
ELAVL1	0.74876	0.0966918
GPR19	-1.31444	0.0946898
UCN	2.82362	0.0133163
AUP1	-0.377619	0.097345
CASKIN2	2.84152	0.00401364
TSPAN31	0.537929	0.0975018
PUS7	1.14687	0.0969093
LOXL3	0.763613	0.0980717
WNT5B	1.57631	0.06174
CA2	-0.625016	0.0985149
MARCHF6	-0.356247	0.098785
ANKRD44	-0.415304	0.0988157
ZNF45	-0.806655	0.0988776
TOGARAM1	-0.570613	0.098913
GIMAP7	-0.581041	0.0992224
PON2	-0.64522	0.0994042
INMT	2.20173	0.00760041
PRCD	-1.36087	0.0745821
UBQLN1	-0.387907	0.0998722
ENTPD1	-0.418141	0.0999503
MICAL1	-0.468029	0.100072
GALNT18	3.50596	0.00784901
DCAF13	-0.508726	0.100305
IGFBP2	2.81737	0.0129607
ALOX12	0.632376	0.100817
TATDN3	-0.418998	0.101053
ABCD1	0.596893	0.101146
C5orf22	-0.428875	0.101624
INTS9	-0.457036	0.101717
MFSD14A	-0.667952	0.101983
SIGLEC8	-1.81482	0.10119
APPL2	-0.415798	0.102067
GRINA	0.573884	0.102144
BAALC	-1.8146	0.0337792
RIPK3	-0.436996	0.102179
HSPA1B	0.572872	0.102213
ARID4B	-0.345956	0.102282
MALRD1	2.34431	0.0312576
NUDT3	1.33024	0.0410154
SLC36A1	-0.481157	0.102556
RASSF7	-0.449408	0.102631
CLN6	0.903693	0.102637
RUFY3	-0.455999	0.102776
CXCR6	-0.874735	0.102692
MINDY3	-0.622697	0.1031
ATP13A4	-1.45451	0.0856541
ZNF85	-0.963817	0.102768
TRMT61B	-0.679421	0.103161
PGLYRP2	1.63897	0.0654473
ZFP3	-0.853421	0.0868356
OSBPL3	-0.516441	0.103258
GEMIN5	-0.683675	0.103072
RBM28	-0.468704	0.103533
MXD4	-0.590019	0.103715
COPS4	-0.646401	0.103785
ZNF572	-2.1235	0.0405792
VMP1	-0.410183	0.103873
CYB5D1	-1.90368	0.00421116
LBH	-0.6713	0.104468
USP46	-1.10807	0.104305
PIGN	-0.493086	0.104881
CDCA8	1.6018	0.0674217
CLK2	-0.469486	0.105215
IRX3	1.15115	0.0639662
STX7	-0.341561	0.105799
HBG2	-1.13753	0.103213
HBD	-1.2752	0.105849
LRRC3	-2.15887	0.0409084
PDE6H	-1.50053	0.0662096
SLC30A4	-0.904958	0.106226
BOLA1	-0.524022	0.106755
KLF8	-1.00217	0.107186
SIGLEC10	-0.59314	0.107243
ANKRD39	-0.69308	0.107672
HAL	-0.512717	0.107729
ABCG2	1.45977	0.106828
ZNF540	-1.04323	0.108359
STAMBPL1	-0.4853	0.108648
LAMP5	0.957647	0.108836
ABCC4	0.618455	0.10905
POLR2I	-0.540603	0.10919
PIR	2.42908	0.0163642
ARHGEF19	-1.10935	0.109204
COA5	-0.486626	0.109424
MT-ATP8	-0.501935	0.109473
BMF	-0.564806	0.109505
AZIN2	-1.35136	0.109202
RBM25	-0.365137	0.10982
ZNF420	-0.984402	0.0935073
MMACHC	1.06564	0.109421
HLA-DRB5	1.18488	0.110228
LIN37	-0.541563	0.110229
ZBTB6	0.920463	0.11048
SRM	0.922618	0.110791
AP5M1	-0.528165	0.110854
ARRDC1	-0.409916	0.110883
MS4A3	-1.16375	0.110952
OLFML1	-1.04335	0.109991
RAB11B	0.650372	0.111017
EFCAB13	-0.883062	0.111226
KLHL3	-0.934793	0.111147
VAMP2	-0.396125	0.111408
LILRA4	-1.51204	0.0949709
OXNAD1	-0.498535	0.111506
ECHDC2	-0.491865	0.11157
SUSD6	-0.416167	0.111591
FBXL8	-0.660944	0.112008
EDAR	-1.62465	0.109578
TFB1M	-0.467541	0.112296
ARMT1	-0.57322	0.11232
NCBP3	-0.403168	0.112436
SPSB1	1.48032	0.0922764
ZNF790	-0.985931	0.112904
NPEPL1	-0.442741	0.113125
CASQ1	-2.00819	0.0426974
SLC27A5	-1.02605	0.0959904
ZNF709	-1.26772	0.0726075
AP5Z1	-0.414306	0.113622
CLEC1A	-1.62197	0.0761964
TERF2IP	0.450244	0.113955
CRB3	-1.71893	0.0433108
ZCCHC10	-0.64394	0.114152
PIM3	0.523998	0.114232
LMBRD2	-0.575311	0.114388
ZSCAN2	-0.779124	0.114313
SIRT4	-1.13471	0.097027
SYNJ2BP	-0.578947	0.114713
FAM174C	0.86751	0.114978
PTGR1	1.32691	0.109841
THUMPD2	-0.74036	0.115504
RENBP	-0.86136	0.115332
CCNG2	-0.427497	0.115539
USP32	-0.346675	0.115635
C21orf62	-1.08369	0.11117
SRP68	0.610495	0.115899
CHM	-0.610692	0.115911
TCL1A	-0.867361	0.11611
FLAD1	-0.416615	0.116111
DCUN1D3	0.813294	0.116446
SNX21	1.18035	0.0993711
DELE1	-0.439972	0.116669
CCDC126	-0.605016	0.116692
TBC1D32	0.859854	0.117006
TRIM6	1.2774	0.115415
SNX32	-0.783476	0.117267
RNF44	-0.382471	0.117461
MYBPC2	2.25096	0.0189366
DHRS11	-1.82946	0.0526281
NUP107	-0.466284	0.117997
NAALAD2	-1.4728	0.0768629
LPL	1.17047	0.11178
BOP1	0.948683	0.118289
CDC7	-0.588316	0.118341
COX10	0.731286	0.118567
ANGPT1	-1.11567	0.117924
HKDC1	-1.47098	0.0787749
C1orf226	5.15327	0.00199843
SORL1	-0.458621	0.118923
ZNF605	-0.804709	0.118935
C11orf58	-0.480833	0.118987
JUNB	0.800207	0.119083
ZNF267	-0.596994	0.119158
ZBTB44	-0.411584	0.119327
ATF1	-0.496227	0.119602
TAF6L	1.0664	0.100291
RICTOR	-0.369188	0.119706
PTOV1	-0.433146	0.119712
PTS	-0.804538	0.119755
NUP85	-0.414969	0.11979
HBB	-1.25162	0.119813
PITPNM1	-0.498852	0.11992
LRRC40	-0.991895	0.119856
ZNF425	-2.20329	0.0817591
GNPAT	-0.398743	0.120492
ACAP3	1.02829	0.120443
GADD45B	0.72058	0.120741
NR6A1	-0.624847	0.120744
TEFM	-0.557194	0.120684
TERB2	-1.05861	0.0978025
PACSIN1	-1.25384	0.101328
CREB5	-0.400997	0.121008
TRIM41	-0.599746	0.121015
SNED1	-0.854264	0.120819
P2RY13	-0.452512	0.12146
TNFAIP1	-0.627436	0.12148
EPHB4	-1.13164	0.121163
TIMM10	1.00492	0.121788
RBM47	-0.411645	0.121806
CHERP	-0.410671	0.121907
DEXI	-1.02168	0.121782
ST3GAL1	-0.402502	0.122029
THSD1	2.90598	0.0537263
MMP19	1.76448	0.0750305
CCNB1	1.28661	0.122134
PDHB	-0.469685	0.122552
ANGPTL1	-1.00619	0.122532
MOB3B	-1.03971	0.123052
TYMS	1.36288	0.105929
ZNF629	-1.2608	0.105177
ZDHHC18	-0.393301	0.12322
RASSF6	-1.7026	0.0804217
TMEM50B	-0.392772	0.123447
RAB3D	-0.501172	0.123464
ZNF354B	-0.885578	0.123679
AMIGO1	-1.42817	0.107066
DLC1	2.14289	0.0586214
ODAD3	-2.22537	0.0228602
PPTC7	-0.353018	0.123925
DUS4L	-0.967115	0.106853
CDADC1	-0.714097	0.12407
VCAM1	2.8356	0.0189394
TCF7L1	-1.22801	0.105624
SESN2	0.537945	0.12432
VAV2	-0.969977	0.124233
ZMYM1	-0.894062	0.124348
POTEG	0.554923	0.10688
AXIN1	-0.43745	0.12465
GLRA3	2.6831	0.0132058
HES6	-1.73749	0.0571195
KLRG1	-0.619638	0.124793
FAM114A2	-0.44206	0.124889
PPCS	-0.326578	0.124998
OSBPL7	-0.715489	0.12502
NCALD	-0.768081	0.125162
MARF1	-0.413276	0.125331
AP3S2	-0.408053	0.125359
KLHL30	1.93673	0.0273339
SLC39A3	0.509235	0.125395
ACSS3	-0.704685	0.125232
PYROXD2	-0.688918	0.125453
KLHL42	-0.58206	0.125992
PPOX	-0.6282	0.126033
ZNF426	-0.475265	0.126166
RIOK2	-0.623529	0.126182
PDGFC	0.631877	0.126204
PTCD2	-0.672005	0.126234
C3orf62	-0.41663	0.126284
STK26	-0.548061	0.126354
DPEP2	-0.397128	0.126384
TERF2	0.615118	0.126668
KMO	-0.559257	0.12673
NEK11	-1.12505	0.108945
RWDD1	-0.588883	0.127131
E4F1	-0.418168	0.127421
ALG10	-0.999784	0.110156
TRAF3IP1	-1.02193	0.126923
TOX	-0.841048	0.127534
ZFP14	-0.772381	0.127813
TGFB1I1	0.717069	0.127815
PLXNA3	-0.607851	0.127824
OGFOD2	-1.28986	0.105015
USP16	-0.480846	0.128128
ANKRD50	-0.900227	0.128189
ABCA5	-0.48765	0.128414
IGFBP7	0.805268	0.128263
LRATD2	-1.17067	0.111518
ZNF561	-0.5415	0.128756
AURKB	1.51194	0.091008
DIS3L	-0.444486	0.12896
TSPYL2	-0.527801	0.129142
ANKHD1-EIF4EBP3	-0.912658	0.129246
TMEM185B	-0.47278	0.129135
KPNA1	-0.388141	0.129336
TTC13	-0.429088	0.129662
FAAP100	-0.538073	0.129726
KIR2DL1	-1.05852	0.13017
SLC46A1	-1.21625	0.111281
DUSP1	0.98319	0.13034
LSM11	-1.11829	0.113359
CDIN1	-0.980173	0.130303
DLGAP5	1.73063	0.112237
MYG1	-0.398687	0.131065
NEURL3	1.2547	0.0908705
RBPMS	-0.94891	0.130012
CALCB	1.38835	0.0851381
WNT4	-2.70209	0.0273556
KLF5	0.819193	0.131667
AKIRIN2	0.386787	0.132073
GNPDA1	0.568332	0.132141
PHOSPHO2	-0.90246	0.131265
RARRES1	1.6056	0.0609159
RIOK1	-0.546269	0.132514
ZNF276	-0.445597	0.132564
FKBP3	-0.569927	0.132582
MAPKAPK3	0.418637	0.13267
TMEM69	-0.404583	0.132774
RCBTB1	-0.511114	0.132861
ADAM29	-3.68224	0.0303928
SLC35A5	-0.574244	0.132989
BORCS8	-0.412574	0.133115
CRHBP	-1.60542	0.0634437
TIGD6	-1.05182	0.133054
KAZN	1.18353	0.11714
TAF1A	-0.816525	0.13388
TTYH2	-0.645012	0.134258
SUSD2	-1.81961	0.0626077
ATP5F1C	-0.635775	0.134486
NOL12	-0.508149	0.134668
DCAF4L1	-1.03206	0.134589
CASC3	-0.323403	0.134819
JKAMP	-0.57946	0.134846
INPP5D	-0.332574	0.135323
ARL6IP1	-0.560962	0.135369
VPS41	-0.37411	0.135489
ITGA9	0.969311	0.11104
IL5	1.42468	0.0885046
DNASE1L2	0.82117	0.130113
USPL1	-0.51682	0.136193
TRIM62	-0.724945	0.136242
CPPED1	-0.470487	0.136376
OXSM	-0.786669	0.136212
MT-ND6	-0.404655	0.136506
ZNF256	-1.11399	0.119367
RALGAPB	-0.381494	0.136793
TTC9C	-0.368757	0.137004
SLC25A51	0.48586	0.137152
ABHD10	-0.787325	0.137217
ATG4C	-0.573715	0.137739
CWC15	-0.523371	0.138136
PRSS35	-3.27819	0.03406
CACNA2D3	-0.960589	0.138181
ZNF586	-0.432049	0.138642
NT5DC2	1.36655	0.121619
TTC9	-0.78232	0.138929
CDK5R1	-0.902078	0.138994
LGALS3BP	1.03934	0.139088
KCMF1	0.291633	0.139245
PTK2B	-0.366855	0.139642
GMFB	-0.5044	0.140133
TXNDC16	-0.66126	0.140357
ATG4D	-0.592975	0.14038
EMC6	-0.780255	0.1404
CENPB	0.568172	0.140468
PPP1R32	-0.510361	0.140319
CORIN	-1.02343	0.136942
AMFR	0.417324	0.1407
PRSS8	-2.3861	0.0344133
PRPF4B	-0.437737	0.1415
SIPA1L3	-0.76322	0.141552
AGPAT1	0.393501	0.141724
LIX1	-0.953834	0.140733
RRP36	0.464583	0.142184
NR1H3	-0.615443	0.142142
PIK3CG	-0.407642	0.142363
TSPAN17	0.688051	0.142403
SMARCC2	-0.398364	0.142719
ACKR2	1.24087	0.126758
CFAP251	-1.18402	0.123639
SCML4	-0.427042	0.143286
GOLPH3L	-0.425164	0.143328
DDX55	-0.476778	0.143332
TMEM81	-1.04399	0.142922
FCHO2	-0.564445	0.143584
AP4B1	-0.424826	0.143672
UBALD1	0.771956	0.144028
RBM48	-0.445362	0.144055
CISD2	-0.499005	0.144257
KIFAP3	0.588916	0.144264
BIVM	0.927738	0.14475
UQCRQ	-0.823225	0.144801
C18orf25	-0.461033	0.144802
METTL21A	-0.427753	0.144857
ORC6	-0.940892	0.143653
LMBRD1	-0.391516	0.145175
RPS6KA2	-0.862767	0.145033
ZNF823	-1.08638	0.144091
OMA1	-0.437389	0.145269
MAP3K4	-0.634639	0.145283
SPNS3	-0.936498	0.14541
DYNC2LI1	-1.30935	0.106844
UQCC2	-0.708215	0.145625
GLO1	-0.551261	0.145749
KRT18	0.583256	0.145263
SEMA3A	2.47974	0.0339411
TCAF1	-0.653522	0.146166
CCDC3	1.49461	0.124254
REV1	-0.485629	0.146247
KCTD18	-0.391533	0.146256
DCAF12	-0.950798	0.146403
EGLN1	-0.461992	0.146478
C12orf40	-1.45044	0.102995
HEBP2	-0.365693	0.146531
EFNA1	-1.17101	0.10722
TBC1D19	-0.830671	0.14746
PLD5P1	-0.672466	0.147309
ACYP2	-0.462958	0.147663
PLCB1	-0.677292	0.147744
CCT2	-0.510407	0.148016
DGKG	-0.556835	0.148022
IL4	-1.46128	0.0772751
IL15RA	0.503753	0.148407
SLC35D3	1.87072	0.0812582
BPNT2	0.622756	0.148632
SRGN	-0.647664	0.149304
PDZD7	-1.822	0.0772131
FBXO3	-0.339522	0.149619
NCR3	-0.796541	0.149686
EIF3L	-0.56307	0.149843
GLMN	-0.795659	0.149758
EIF4A2	-0.426121	0.150096
P3H3	1.59811	0.102379
TIGAR	0.508174	0.150089
CALHM5	1.56415	0.109749
PCYOX1L	-0.517484	0.150665
ACBD7	2.32709	0.0219656
ING4	-0.311448	0.150892
RANBP3	-0.359379	0.150921
OR52K2	-0.934737	0.150952
FBXO36	1.70953	0.0834602
GBA2	-0.397839	0.151113
CDA	0.510245	0.151206
ISCA1	-0.378054	0.151254
YIPF4	-0.287618	0.151424
MRPL27	-0.414216	0.151586
UBE2J1	0.432911	0.151662
LINS1	-0.411455	0.151786
MEIG1	2.22553	0.0396948
NDUFB8	-0.410172	0.151876
PDE4B	-0.442427	0.15195
ANKRD37	-0.716415	0.152507
DNAJA3	-0.589543	0.152531
NMNAT1	0.366856	0.152616
MBD6	-0.46808	0.153172
PRSS21	1.01816	0.13719
INSYN2B	-0.630442	0.153434
ANO8	1.43292	0.0854701
PDE3B	-0.40567	0.154243
RPL26L1	-0.815585	0.154274
CLEC2D	-0.433186	0.154387
VASH1	-0.827186	0.154453
PTPN18	0.371056	0.154712
ME1	-1.18299	0.137974
MLLT1	-0.470081	0.154872
RCC1L	0.844509	0.155237
PPP1R2	-0.360621	0.155327
ZNF280C	-0.987681	0.155063
ENPP3	-1.38203	0.153258
IPO9	-0.382465	0.155466
CHADL	1.18777	0.137046
STAT6	-0.334959	0.155555
NCBP2AS2	-0.413601	0.155815
TSTD2	-0.906594	0.156132
DPY19L3	-0.439832	0.156537
LATS2	0.428263	0.156651
UBE2E3	0.331826	0.156743
CASD1	-0.673954	0.15664
ATPSCKMT	-0.623084	0.156829
AMN1	-0.57598	0.156838
LYRM7	-0.527264	0.15691
TTC7B	0.691415	0.156916
MORN1	-1.0906	0.140691
ETHE1	0.487111	0.157022
ST14	0.646225	0.157176
EFNB2	-1.61894	0.0858373
KIAA1328	-0.719099	0.157388
POLR1C	-0.463031	0.157419
HSPA13	-0.812802	0.157833
HIVEP1	-0.447738	0.15786
CIPC	-0.681824	0.157938
CEBPZ	-0.715743	0.157996
COX6B2	-2.56433	0.0313064
MOSPD3	0.617836	0.157855
PCP2	0.915005	0.142136
MPIG6B	0.553004	0.158305
TJP3	0.739954	0.157565
FADS3	-0.719555	0.14226
ZBTB14	-0.567651	0.158505
SLC23A2	-0.444068	0.158544
EBLN2	-0.64626	0.15856
RLN1	-1.36617	0.088094
SEMA4C	-1.17983	0.141006
LONRF1	-0.503367	0.158889
SPPL2B	-0.476218	0.159031
HARS2	-0.327634	0.159068
ADAMTS10	-1.16487	0.142097
MEIS1	0.57423	0.1591
EFCAB11	0.998276	0.158824
RNF112	2.30525	0.0533654
ELMOD2	-0.557584	0.159365
CCDC191	-0.654562	0.159464
COL26A1	-2.97329	0.0387508
SDF2L1	0.708733	0.159732
RAD54L	1.5576	0.09336
S100PBP	-0.392262	0.160042
C17orf49	-0.807751	0.158233
BLZF1	-0.503911	0.160229
ZNF549	-0.785623	0.160321
SPNS2	1.45023	0.117367
CLIC4	0.512935	0.160365
EIF2A	-0.4243	0.160424
RING1	-0.7596	0.160116
TMED6	0.973291	0.140274
TRMT10B	-0.485999	0.160609
RABEP2	-0.456196	0.160717
CBLIF	1.18018	0.121176
TAX1BP3	0.507072	0.161119
SNX13	-0.387026	0.161318
CRHR2	1.28462	0.0879819
C2orf68	-0.298821	0.162146
APIP	-0.421407	0.162181
TIGD3	-0.987457	0.16219
TAS2R31	0.981866	0.159869
ANKRD13C	-0.443186	0.162151
KDM4B	-0.455862	0.162313
FSCN1	-1.06252	0.144526
TRAF3IP3	-0.3648	0.162524
PNPLA4	0.876151	0.16206
AIRE	1.46196	0.0895917
DNAAF5	-0.872956	0.162639
ALG9	-0.895917	0.162117
CENPH	0.842475	0.162822
EPS15L1	-0.327034	0.16306
ZNF749	-1.04239	0.162773
HLA-DRA	-0.599233	0.1631
GET1	-0.505172	0.163381
SLC27A2	1.19505	0.162156
HDAC7	-0.378028	0.163623
FOXJ3	-0.36266	0.163717
XPNPEP1	0.383965	0.163793
CLSPN	1.0779	0.14825
PM20D2	-0.735677	0.164001
DCUN1D4	-0.594726	0.164001
ACYP1	-0.580393	0.164171
NEGR1	-1.35548	0.121095
FGFR1OP2	-0.439288	0.164249
GALK2	-0.364111	0.164416
MYPOP	0.786006	0.161863
KIFC1	4.95743	0.0115653
KLK1	-1.2717	0.0964319
SYNE4	-0.875252	0.160211
TMEM135	-0.752659	0.164247
ZHX1-C8orf76	-0.707119	0.124546
SLC5A5	1.58394	0.126141
TRMT12	-0.820013	0.165031
SPRY2	-1.51687	0.127321
OPN3	0.875308	0.165241
TANGO6	-0.631054	0.165555
SAMD10	-1.02407	0.149587
FRMD3	0.531486	0.165616
TXNL4B	0.418264	0.166037
SUPT7L	-0.382679	0.166328
SPEG	-1.43014	0.09606
GEN1	-0.62374	0.166412
DRICH1	-1.37469	0.129245
DIP2C	-0.798257	0.166356
ARFIP1	-0.364231	0.166683
OXT	-1.16815	0.0489083
MAFB	0.689048	0.166859
MYADM	-0.425649	0.167394
MSRA	0.502617	0.167441
STX16	-0.341149	0.167495
HS3ST1	-1.26294	0.151505
TTC39B	-0.471582	0.167912
HEATR5B	-0.350805	0.168103
MTRF1	-0.469671	0.168174
NEIL2	-0.727211	0.16821
HMG20B	0.409769	0.168317
SNX29	-0.43424	0.168356
CXXC5	-0.573012	0.168529
STK36	-0.871209	0.16848
BBS10	-0.738738	0.168853
COL9A2	-1.0017	0.16911
FAM53C	-0.346536	0.169146
SHB	-1.06885	0.162706
USP15	-0.368483	0.169354
TMEM45A	1.40606	0.131901
SHISAL2A	-0.652941	0.169803
SPON1	-1.18354	0.153176
CDC42SE1	-0.31674	0.170011
TPPP	-1.70962	0.101097
TPX2	1.51736	0.154759
BCAR3	-1.09487	0.168253
RAB33A	-0.67225	0.154973
TUBE1	-0.593305	0.170351
BCL7B	0.418799	0.170462
RARA	0.505102	0.170844
SLC50A1	0.415659	0.170948
SEMA3C	-0.861702	0.171012
AHSP	-1.03197	0.171274
DDRGK1	0.702553	0.171279
NT5E	-1.00037	0.171305
IGSF8	-0.523256	0.171327
ANXA3	-0.705928	0.171366
POGLUT1	-0.427541	0.17154
GPR82	-0.939554	0.171707
ITGB5	0.532556	0.171885
MPHOSPH8	-0.317678	0.172135
MIP	-1.41341	0.0840217
USP3	-0.325689	0.172376
MED7	-0.494709	0.172448
DHX15	-0.371914	0.17251
KIAA2026	-0.298928	0.17257
STAG1	-0.417951	0.173065
MRPS11	-0.361848	0.17308
ZSCAN30	-0.466499	0.173194
KANSL3	-0.339554	0.173373
FBLN2	-1.32047	0.135642
MYO1B	2.29314	0.0651986
ZFPM1	-1.06186	0.157225
TRAPPC10	-0.39908	0.173796
EOLA2	-0.393197	0.173823
ARRDC3	-0.573969	0.173901
GINM1	0.347127	0.174208
ATP8B3	0.582236	0.174073
CDH6	3.21803	0.0546975
DISP2	1.70177	0.0972603
UNC5B	1.84728	0.106584
DNAJB4	-0.744355	0.174559
ZNF597	-0.707708	0.174809
WDR19	-0.586892	0.174713
CLEC5A	1.10846	0.174604
C11orf71	-0.420192	0.174974
SPOUT1	-0.802127	0.172603
KAT6A	-0.291803	0.175037
PTPN22	-0.463879	0.175225
SLFN13	-0.454298	0.175334
CYP2U1	-0.725759	0.175234
RTKN2	-1.06031	0.160244
NUP155	-0.449357	0.175641
LRR1	-0.559	0.176018
DEFB131B	1.67063	0.0634827
SERPINF1	-0.697898	0.176584
BTG2	-0.370605	0.176673
SLC66A2	0.414418	0.177024
DIRAS1	-1.49605	0.110869
TSTD1	-0.452904	0.177452
TRPT1	-0.314224	0.177735
GLRX5	0.919773	0.177781
AGO2	-0.343166	0.177781
FAM204A	-0.273706	0.177872
DCUN1D2	-0.404006	0.177895
TNKS	-0.365327	0.178241
CYB5A	-0.405113	0.178256
DOK6	-0.848493	0.177531
SUGP2	-0.394647	0.178398
MORN3	-0.662802	0.178257
SYTL1	-0.353761	0.178593
NRGN	0.537384	0.178679
PIGC	-0.381897	0.17872
PROCR	-0.747861	0.178141
IDH3A	-0.537896	0.179032
BZW1	-0.476011	0.179266
HLA-DMB	-0.385773	0.179308
ZFP1	-1.09813	0.178953
SERTAD2	-0.354348	0.179408
RPUSD1	0.890485	0.179504
CBX4	0.88036	0.179512
SALL2	1.33447	0.142175
FBXO5	0.723965	0.179852
VSTM4	-2.47824	0.0720888
YIF1B	0.319238	0.180052
SULT1A2	0.696525	0.1801
SCN4A	1.38679	0.13526
MARVELD1	1.43769	0.144614
PTGDR2	-1.0692	0.18082
STAT4	-0.499775	0.180873
AGRN	1.09581	0.180609
PRKCZ	0.425857	0.180942
RPRD1A	-0.39208	0.180951
KIF18A	1.10822	0.180089
ZNF614	-1.38418	0.166557
SAP30L	-0.409894	0.181288
TGDS	-0.696427	0.181438
HOMER2	-0.661054	0.18119
NIBAN1	-0.372044	0.181487
CEP295	-0.457416	0.181623
PCDHGA11	3.00271	0.0540197
TARBP1	-0.531992	0.182302
NEMP1	-0.502695	0.182331
CFAP58	1.32429	0.166747
KLHL34	-4.11521	0.0194124
SH3BP5L	0.770798	0.182372
DYNC2I1	-0.616691	0.182518
FAM174A	-0.515048	0.182752
OSGEPL1	-0.524659	0.182752
BMP6	0.477969	0.183269
PARD6B	-0.93434	0.168647
ZNF480	-0.683246	0.183348
RPUSD4	-0.491881	0.183548
MARCKS	0.514608	0.183645
CD58	-0.468605	0.183903
RBM10	-0.404597	0.183912
SAP30	0.936764	0.182841
ROBO3	-0.86248	0.183697
TIE1	-2.14372	0.101417
VENTX	-0.639335	0.184152
ZNF395	-0.610267	0.184327
CDIPT	0.261063	0.184412
SMYD2	0.45878	0.184437
PTPRF	2.77614	0.0806602
PTGDS	-0.953428	0.169974
VPS36	-0.366949	0.184939
YAE1	-0.573637	0.184826
OR2B6	1.20375	0.170254
KDELR1	0.411839	0.185188
XXYLT1	0.795265	0.18509
RBIS	-0.723168	0.185739
RAB32	0.443165	0.18629
HOPX	-0.628946	0.186329
COPS3	-0.36566	0.186521
CCDC65	-0.605583	0.186461
SETD3	-0.401256	0.186617
DUSP8	-1.15238	0.122856
FCMR	-0.545635	0.186801
MARCHF7	-0.404837	0.18722
B3GALT6	0.621238	0.187257
RAB8B	-0.425175	0.187262
SIK2	-0.500053	0.187507
GSTK1	-0.29948	0.187578
TRAK2	-0.563239	0.187644
ZNF638	-0.298119	0.187727
TMEM143	-0.652764	0.187606
PNLDC1	2.4571	0.0820041
CITED2	0.509168	0.187808
DMKN	-3.46099	0.0252324
NTN1	-0.993022	0.144942
VCPIP1	-0.375535	0.188288
EFHC2	-0.686214	0.188298
CALB1	-1.13967	0.173302
CBX8	-0.555914	0.187964
ZSCAN10	1.76751	0.0760953
SOAT1	-0.447031	0.188449
TDP2	-0.378842	0.188974
ANXA11	0.331832	0.189048
ALAS1	0.330223	0.189094
FRMD4B	0.587601	0.189193
TLCD2	-1.26928	0.123533
NEMF	-0.278063	0.189289
ARMH4	2.73327	0.0712916
ROR2	1.40796	0.143363
MS4A7	-0.440305	0.189345
ZNF215	1.31915	0.170604
SPX	-1.10089	0.189324
ZFP36L2	0.535081	0.189692
GPR63	-1.6578	0.122902
TESK2	-0.355311	0.190384
EXD3	-0.662856	0.190411
AJUBA	-2.01494	0.125025
COA4	-0.404623	0.190541
TUT4	-0.362127	0.190671
TSC22D1	0.423841	0.190671
TRIM40	0.884077	0.173753
CPNE5	0.415589	0.190795
AOC2	-0.709386	0.190859
KAT6B	-0.436935	0.191082
SLC5A3	-0.394897	0.191189
MRPL57	-0.423009	0.191282
ARL4A	-0.633436	0.191377
FBXO6	0.597218	0.191405
VPS13A	-0.385635	0.191417
ARVCF	-2.44182	0.0890226
MED20	-0.448644	0.191533
SELENOP	0.955759	0.175209
FNDC10	0.784315	0.176861
RAI14	2.37612	0.0836141
ELMOD3	-0.348605	0.1921
HPGD	-0.457823	0.192289
CETP	0.736603	0.178475
CORO1B	0.458787	0.192596
CACNG1	-2.24119	0.0668566
TMUB1	0.756008	0.192813
KIF27	-0.470795	0.192933
RBM22	-0.325037	0.193002
ERP27	-0.537329	0.193054
CNPY4	-0.650962	0.19305
TBC1D7	0.383457	0.193219
CENPA	2.03148	0.0881838
ZNF768	1.12593	0.157095
CYP1B1	0.577345	0.193462
BBOF1	-0.748531	0.193556
USP44	-0.978885	0.192492
TGFA	-0.538631	0.193727
APBB1IP	-0.306515	0.194639
PTAFR	-0.397272	0.194713
NQO1	0.85739	0.193813
NDST1	0.448673	0.194769
SCRT2	-1.2348	0.133477
BAG2	-0.875435	0.195029
MT-ATP6	-0.431414	0.195303
LY6E	0.912588	0.195357
MTPN	0.275823	0.195364
CYGB	-1.36779	0.120455
WDR82	0.39352	0.195598
KYNU	-0.559839	0.195602
ATP6V1B1	3.40852	0.0105981
ZDHHC13	-0.372221	0.195833
DEDD	0.278838	0.195985
CHAF1A	0.517063	0.196165
RBM23	-0.296464	0.196282
POLM	-0.344945	0.196321
NOPCHAP1	-0.605661	0.196403
C5orf24	-0.385118	0.196505
FNDC11	-1.57905	0.133457
LXN	-0.456529	0.196724
OR52B4	3.21405	0.0289534
HHIPL2	-2.16156	0.0674036
RFC3	-0.773907	0.19678
TMEM116	-0.589867	0.197163
KDM3B	-0.293312	0.197294
FZD5	1.26039	0.164428
MVK	0.836696	0.197499
ORC5	-0.566752	0.197924
ZNF595	-0.713101	0.19784
PECAM1	-0.395887	0.197983
ASNSD1	-0.434151	0.198461
RNF2	-0.451505	0.198663
SLC29A2	-0.754942	0.198263
MBTPS2	-0.746837	0.199093
CNNM4	-0.792392	0.199099
CTDSPL2	-0.372043	0.199239
PSMB2	0.383567	0.19945
CTAGE6	-1.15139	0.134405
CD248	-1.05862	0.166945
TENT5C	-0.675588	0.199691
GRK4	0.963371	0.167105
LYZL6	-1.67021	0.0761707
SLC30A9	-0.409216	0.199908
CLDND1	-0.402622	0.200055
NRROS	-0.400227	0.200114
RBM3	-0.338296	0.200345
FBXW9	0.676518	0.20061
CAPZA1	-0.417723	0.200739
CD1E	-2.19796	0.141013
ABHD3	-0.318442	0.200906
LNX2	-0.609844	0.201037
ADGRE1	-0.47399	0.201047
ZC3HAV1L	0.917648	0.187384
ETV3	-0.623006	0.201107
ZNF430	-0.359445	0.201148
WDR76	-0.772808	0.187867
MMP9	0.697272	0.201262
INPP5J	2.91907	0.0238538
MICU3	-0.832465	0.18619
DVL3	0.440546	0.201641
RAD54B	-1.13743	0.16784
ANAPC16	-0.287057	0.201793
SLC16A14	0.977878	0.16797
CPE	3.64056	0.00934963
TMED1	0.309653	0.201989
TMEM236	1.37186	0.136876
CPQ	-0.345712	0.202885
ARHGAP26	-0.26055	0.203187
RPS7	-0.775096	0.203301
CDC37L1	-0.310364	0.203396
THEMIS2	-0.347055	0.203527
HS3ST3B1	-0.657939	0.203572
TMEM91	0.353433	0.203816
SFXN2	-0.733663	0.203735
SYCP2L	-0.952928	0.168008
SCRN2	-0.396756	0.204207
CA8	-0.884503	0.203163
CASP9	-0.326065	0.204295
MSRB2	0.502753	0.204456
SPRYD7	-0.615335	0.20455
PKN3	0.946201	0.202355
MAEA	-0.335093	0.204603
PPBP	-0.737954	0.20506
C3orf38	-0.434563	0.205073
NXN	1.11643	0.167605
NOP58	-0.401956	0.205131
B3GAT3	-0.376647	0.205156
DENND2B	-1.26874	0.171455
PMEPA1	-1.03626	0.191696
CILP	-1.24349	0.170084
FAM200A	-0.527917	0.205412
XAB2	-0.528834	0.205532
RHOF	-0.408535	0.20567
HCN3	-0.920172	0.188392
TRABD2A	-0.590279	0.205964
ATP5PB	-0.431095	0.205986
SMIM13	-1.21253	0.192535
DNAJC25	-0.81591	0.19309
ACBD6	-0.347298	0.206376
SPATS2L	1.16565	0.206536
CYTH4	-0.334195	0.206561
ZNF783	-0.682181	0.206674
CKAP2	-0.503552	0.206865
RHEX	-0.918343	0.206813
DNTTIP1	0.317193	0.207083
NANP	-0.799142	0.206578
MRPS9	-0.488378	0.207284
ZNF835	-1.19879	0.193013
ZC3H6	0.353627	0.20745
SMARCE1	-0.452835	0.207464
METRNL	-0.525499	0.207653
PDGFD	-0.763219	0.207773
MRTO4	0.578832	0.20793
ZNF76	-0.436078	0.207939
AIDA	-0.323896	0.207964
THAP2	-0.627567	0.207937
MTRES1	-0.395068	0.208142
RNF122	0.814531	0.2086
TTI1	-0.46862	0.208831
CLBA1	1.14041	0.175831
TAS2R5	-1.01205	0.19327
TAS2R46	-1.86605	0.110189
FBXW4	-0.399135	0.209444
C10orf143	-0.640425	0.196917
MIEF2	-0.829154	0.209533
ITGAE	-0.479219	0.209858
POLR2K	-0.779849	0.210075
GNA14	-2.16182	0.109954
RAPGEF4	1.5801	0.139071
SCUBE3	-0.870642	0.210162
OAZ2	-0.324178	0.210371
IFIT1B	-1.1191	0.210423
DGAT1	-0.384226	0.211213
SKA3	1.10095	0.209494
AKR1B10	3.13304	0.0170292
OGA	-0.296511	0.211712
PLXNB3	1.40086	0.155667
CMTM3	0.378813	0.211937
ZSWIM9	-1.01382	0.155525
RNASEL	-0.349084	0.212149
KLB	3.22181	0.043675
SEC24C	-0.624196	0.212462
CEP72	-1.00373	0.212187
LOXL4	-1.1145	0.196481
PLK1	1.22005	0.21247
CYRIA	-0.306868	0.212571
CASP4	-0.393868	0.212797
METTL25	-0.455852	0.212932
ACER2	2.24855	0.116528
LRRC43	-0.859341	0.208743
RPL26	-0.616326	0.213799
FASTKD2	-0.408887	0.213847
TRPM6	-0.476286	0.213987
TMEM205	-0.308211	0.214068
BFSP1	1.45096	0.158486
LHX3	3.35894	0.00992228
VNN2	-0.483547	0.214414
CARHSP1	-0.294193	0.214436
RAD50	-0.39722	0.214518
RWDD4	-0.40461	0.214659
UBXN10	-1.09141	0.21429
SNRNP27	-0.328958	0.214733
RMND5B	-0.351476	0.214797
LILRA6	0.43558	0.215133
MUC4	-2.23287	0.116321
TFPI2	1.54981	0.105214
ZNF777	1.3391	0.119396
TNFRSF17	0.984094	0.20385
SCO1	-0.315024	0.216021
GNG3	-2.26576	0.106043
TEX30	-0.617601	0.216428
AQP3	0.779566	0.216515
GGCT	-0.429451	0.216643
MRPL32	-0.485514	0.216733
HHAT	-1.13364	0.216318
ARHGAP19	-0.327119	0.217261
LY9	-0.447585	0.217443
CAPG	0.394748	0.217527
GNL3	-0.372931	0.217577
ALDH1A3	1.66831	0.118304
SLC4A10	-1.08584	0.217298
SLAMF6	-0.487332	0.217728
THNSL1	-1.1126	0.217673
SLC7A6	-0.40404	0.217776
C1orf146	-1.62062	0.11818
ZNF460	-0.914998	0.217983
MEX3A	1.50518	0.10359
TMEM14C	-0.481896	0.218404
SMG9	-0.395395	0.218467
PSMA4	-0.487121	0.218523
ZNF14	-0.682587	0.218822
CCNB1IP1	-0.657276	0.2189
SPARC	0.463921	0.219006
RECK	-0.58805	0.219144
C2CD2	-0.599596	0.219271
SWAP70	-0.444097	0.21941
ALKBH1	-0.396493	0.219645
COG2	-0.440103	0.219859
LGR4	-1.31896	0.1632
STX16-NPEPL1	-0.698839	0.219841
GNG12	3.53763	0.041357
E2F6	0.723424	0.220448
ZNF396	-0.595473	0.220745
RPLP0	-0.391345	0.220949
GLP1R	2.62296	0.0271124
DPEP2NB	1.41684	0.123387
COX19	-0.318028	0.221288
FGD3	-0.291234	0.221299
TULP3	-0.71461	0.221242
FOS	-0.379102	0.22144
HSF2BP	1.37355	0.158475
CLCF1	-0.688565	0.221078
SLC7A6OS	-0.324189	0.221543
CEMIP	-0.645441	0.221393
HINT3	0.559795	0.221655
PDLIM1	0.356237	0.221697
THRSP	2.33544	0.0506834
CA13	-0.988493	0.221579
IGSF6	-0.389358	0.222084
ACY3	-1.15142	0.167742
ANGPT4	1.64335	0.128948
POC1B-GALNT4	0.755518	0.188342
CA3	-0.96268	0.191845
NLK	-0.447832	0.222883
PDCD4	-0.342718	0.222991
PGGT1B	-0.339677	0.223016
JAKMIP2	-0.834079	0.223359
PI3	-0.971894	0.223455
MUSTN1	-0.723551	0.11814
LYRM2	-0.28685	0.224034
ZCWPW2	-0.808407	0.195794
GIN1	-0.653861	0.224201
PAM16	-0.596033	0.224217
GALNT4	-0.774721	0.170542
SLC15A2	-0.507657	0.22418
NSMAF	-0.311472	0.224387
PSMA3	-0.316663	0.224572
GNG7	-0.422311	0.224575
SERINC2	0.952028	0.223965
CHI3L2	-0.646137	0.224862
PTK7	3.68794	0.0581946
PSMD2	0.354148	0.225018
TYW1B	-0.845919	0.225098
SLC7A4	-3.41041	0.0395732
CBR3	-0.739483	0.213712
DAB2	0.459045	0.225463
PPP3R1	-0.431214	0.225476
DIPK1B	0.897751	0.22545
RIBC1	3.01522	0.0609376
ADGRG5	-0.539917	0.225821
THEM5	-0.820089	0.225899
PDRG1	-0.388375	0.225998
PLXNB1	-1.29561	0.19604
TEX53	1.51532	0.125801
NSRP1	-0.272418	0.226225
PIBF1	-0.435818	0.226291
SHARPIN	0.476521	0.226389
CWF19L1	-0.313746	0.226634
DESI2	-0.39753	0.226659
RHPN1	-0.883755	0.215622
MRPL1	-0.64792	0.226954
LRRC28	-0.313776	0.227161
LGALS1	0.517719	0.227228
PCYT1A	-0.30691	0.227235
B4GALT7	-0.456286	0.227254
SCGB3A2	-1.41301	0.176008
RABAC1	-0.319494	0.227474
PSD2	3.02569	0.0577271
SMYD3	-0.491945	0.227825
ACP1	-0.33945	0.227903
CXCL3	0.77125	0.216266
MFSD4A	-1.39529	0.177706
PTPN12	0.319203	0.228137
ZNF287	-0.621026	0.217067
EFNB3	4.96352	0.00685199
WASF1	0.916113	0.227974
HSPA12B	2.29458	0.0653197
TTC16	-0.511924	0.228159
FAM178B	1.14608	0.175467
ZNF501	-1.01881	0.178834
PDK4	-0.536721	0.229006
PGD	0.322168	0.229386
ZNF695	-3.7068	0.0637362
GSTM2	-0.532894	0.229742
UBE2F-SCLY	-1.34185	0.138567
NFE2L1	-0.484076	0.230023
CTTNBP2	3.30295	0.0398669
PPL	-0.399789	0.230084
MAOB	3.73737	0.0691641
RRAD	2.69041	0.0636676
SLC12A7	-0.461813	0.230519
WSCD2	4.51243	0.0528516
BPGM	-0.617119	0.231033
PELI1	-0.378304	0.231078
TWNK	-0.680836	0.220549
FBXL14	0.923223	0.230653
ADAMTS8	-2.19375	0.061346
CMAS	0.266144	0.231292
AADAC	3.9886	0.0305877
CFAP141	-1.53052	0.134198
RAPSN	-0.884534	0.227003
TRIM65	-0.475939	0.232068
SNAI3	0.378527	0.232216
ANKRD46	-0.674105	0.232418
ZNF502	-0.866922	0.232284
ID3	-0.600845	0.232683
ILDR1	-1.01381	0.204711
RBM43	-0.660733	0.233003
SMIM30	-0.696582	0.233017
L3HYPDH	-0.506382	0.233141
CAVIN1	1.50071	0.145115
CGN	3.329	0.0605478
SLC25A16	-0.516759	0.23349
UFSP2	-0.557248	0.233676
NAALADL1	-0.623131	0.233767
PGAP4	1.61474	0.153866
UNC5C	1.4711	0.136052
REC114	-0.797195	0.233144
RPL5	-0.497974	0.23406
SH3BP5	-0.526512	0.234264
OLFML3	-1.9158	0.179095
CNKSR2	-1.04517	0.224276
SMIM5	0.532998	0.234715
CMTM8	0.95201	0.209124
CSRNP1	0.486902	0.234957
TSPOAP1	-0.518347	0.234964
TNNC2	0.747816	0.234794
IKZF3	-0.482827	0.235052
MAMDC2	2.00035	0.0679282
FKBP1B	0.769652	0.235221
NLRC3	-0.460873	0.235517
CCDC138	-0.897379	0.225588
LSM7	-0.457394	0.235788
MDP1	-0.797655	0.183014
VPS9D1	-0.305925	0.23586
CABIN1	-0.365853	0.236083
HSFX2	1.03037	0.186988
MARS1	-0.326398	0.236566
TM4SF1	-2.13142	0.0792287
PSMD3	0.443926	0.237258
ABCB11	-2.40784	0.0716443
ICAM5	-1.46259	0.17725
CSKMT	-0.825606	0.227302
NAB1	-0.443488	0.237808
RHOQ	-0.305969	0.237811
LACTB2	-0.401033	0.237862
CALD1	0.681048	0.237897
TINAGL1	-2.38562	0.0542774
GATB	-0.432807	0.238408
GLDN	2.65884	0.0791601
TCL1B	-1.11458	0.185951
MOXD1	-1.0539	0.226743
TRIM74	-0.776049	0.228556
PCNX4	-0.375192	0.239048
ZNF431	-0.33522	0.239104
ZNF214	-3.04832	0.0705983
RFX8	-0.952276	0.208176
GLS2	-1.28046	0.155219
SKA1	1.63921	0.156837
PNMA5	-2.10376	0.0561218
ZNF354A	-0.581755	0.239565
NAE1	-0.362325	0.239578
TRIM7	0.855586	0.229597
MRPL12	0.562785	0.239656
HIC2	-0.711711	0.23956
FBXL16	0.753085	0.239529
EREG	0.894804	0.229257
INTS13	-0.432992	0.239909
NSL1	-0.315296	0.239922
NSUN6	-0.639681	0.240074
RBM34	-0.478222	0.240105
RIDA	-0.592333	0.240399
NCK1	-0.320748	0.240465
CYP2S1	-0.620099	0.230977
EGR3	-1.10952	0.215617
DNAAF8	1.13609	0.192257
MMS19	-0.367536	0.24082
SLC45A3	-0.691204	0.240772
ZNF284	-0.553878	0.240941
CERK	-0.367559	0.241125
ARAP3	-0.414344	0.241153
LMNTD2	-2.73205	0.0802199
RSRC2	-0.252278	0.241404
ABCA3	-0.897918	0.232179
NT5C	-0.310625	0.241999
ABCD4	-0.347825	0.242115
IL21	3.05845	0.0830348
CD300LB	0.398373	0.242208
SOBP	-0.93803	0.239843
LMOD1	-2.60455	0.0888775
RUNDC3A	-0.854208	0.242701
PGPEP1L	-1.99723	0.0775863
DCAF17	-0.561022	0.243056
CDHR3	-0.887671	0.242955
ZDHHC14	-0.576445	0.243304
ZNF616	-0.749912	0.243317
NPAT	-0.343978	0.243328
OBSL1	3.14032	0.0862123
HSDL2	-0.296629	0.243677
RNFT1	-0.365296	0.243884
ADAMTS9	5.16481	0.0312504
PPP6R1	-0.30662	0.243963
ADGRD1	-1.04959	0.234684
SLC36A4	0.528468	0.244163
TADA1	-0.426706	0.244368
IL6	2.31404	0.090635
GPHA2	2.08048	0.134858
MARCHF3	-0.52103	0.244705
SLC45A2	-2.85565	0.0929227
HIC1	-0.703045	0.244073
CD80	1.06624	0.232783
CIBAR2	-2.64487	0.0750969
ZNF436	-0.525992	0.24524
TMEM121	-2.16218	0.0917461
L3MBTL2	-0.410504	0.245273
STARD5	-0.753933	0.244973
AK5	-0.787735	0.245261
SSH2	-0.276366	0.245603
TRIM45	1.08122	0.221617
ARRDC4	-0.479199	0.245798
UEVLD	0.456114	0.245823
FAM110C	-0.986484	0.218506
DNAJA1	-0.305429	0.245939
CPLANE2	-1.07517	0.222681
ERF	-0.790181	0.223561
PDPK1	-0.264391	0.246293
SPICE1	-0.72394	0.246463
MLKL	-0.344189	0.246726
PDE6G	-0.506013	0.246643
OTUD3	-0.604432	0.237993
WDPCP	-0.555604	0.2468
SYNJ2	0.39666	0.247102
SLIT1	-1.10181	0.246779
SLC39A13	-0.359359	0.247316
CHL1	-1.89414	0.168225
GAD1	-3.06651	0.0938607
C2orf88	0.352405	0.247719
TAT	4.00659	0.0738931
TMEM150C	1.66645	0.171376
ING2	0.596363	0.248154
SKIC8	-0.341675	0.248356
PHYH	0.53377	0.248448
SLC25A38	-0.337483	0.248501
UCKL1	-0.431785	0.248534
ZNF329	-0.921786	0.23989
SGO1	0.757352	0.248513
NAT8B	0.86974	0.240117
S100A3	-0.705802	0.226407
SH3PXD2B	1.8997	0.173075
PUS10	-0.358332	0.24911
IL1R1	-0.43598	0.249181
PSRC1	-0.419263	0.249203
STK38	-0.281893	0.249295
C11orf24	-0.374274	0.249308
MED15	-0.308406	0.249381
TMEM37	-2.41227	0.0885979
C17orf107	-0.80384	0.219243
ADH6	0.843778	0.224969
SKAP1	-0.454	0.249464
EPC1	-0.243997	0.249487
CENPC	-0.348603	0.249504
DDX39B	-0.355899	0.249841
SPATA2	-0.714858	0.249988
PCSK1	2.58094	0.102683
GREM2	3.28334	0.0966554
CTSG	1.93304	0.209764
C1R	0.873459	0.241422
NUP62CL	-1.21822	0.208348
UBA7	-0.314109	0.250424
DPYSL4	-1.00579	0.225159
GLYATL2	-1.78114	0.172792
RAMP1	-0.623955	0.242319
APBB2	-0.95677	0.241534
COPS2	-0.403555	0.250849
GRN	0.397618	0.250988
EIF2B5	-0.346152	0.251026
SLC2A10	-1.84863	0.170613
TYW5	-0.394397	0.251242
SOX7	1.68797	0.106678
SLC44A2	-0.307996	0.251862
CCDC77	-0.621305	0.251864
GPATCH2	-0.48353	0.251903
TNFAIP8L2	-0.24661	0.251954
SP6	3.18316	0.0505758
LRIF1	-0.354712	0.25206
ELP2	-0.3242	0.252155
PAFAH2	-0.384702	0.252406
NFX1	-0.324575	0.252413
PRICKLE3	-0.355935	0.252507
ELP4	-0.39762	0.252572
SCLT1	-0.289887	0.252577
NSD3	0.245032	0.252816
LSM8	-0.410795	0.252852
CMTM2	-0.651234	0.252942
EYA3	-0.335852	0.252982
EFCAB12	0.977454	0.244621
KBTBD12	1.72095	0.178728
LCN2	0.81694	0.253022
MYO9A	-0.362178	0.253213
EMID1	-1.421	0.181583
GRM2	1.72691	0.178144
RFNG	-0.399095	0.253378
ARL14EP	-0.454573	0.25375
KRT80	2.53824	0.0776086
KAT2B	-0.32399	0.253766
VSIG10	-0.843804	0.25381
DGAT2	0.379219	0.253939
SPR	0.88894	0.245906
KCNIP4	1.07582	0.214947
OBI1	-0.527924	0.254222
SAMD7	2.96276	0.0960553
OXLD1	0.490984	0.254263
PCNX2	-0.454168	0.254496
PEX2	-0.398779	0.254622
OPRM1	4.54833	0.0578082
IL17RB	0.781214	0.254599
STAP1	-0.554494	0.254885
DNAI3	-1.37107	0.234363
P2RX5-TAX1BP3	-0.802349	0.247195
OR2M3	3.89721	0.0587431
GID8	-0.27739	0.255576
CPSF1	-0.482672	0.25592
TAS2R50	-2.20872	0.112379
LAMB4	3.25425	0.125438
CYP3A5	-0.44577	0.256133
PLBD1	0.366201	0.256202
CPHXL	3.14048	0.0627996
SPECC1L-ADORA2A	1.89542	0.115724
PHF24	1.21553	0.237441
CREB3L3	-1.70935	0.183105
ARHGEF6	-0.30141	0.25688
BANK1	-0.452378	0.25695
ANKFY1	-0.330339	0.257021
ZBED3	-0.796578	0.257164
COL4A1	2.83005	0.116672
CLEC2L	-1.34267	0.188708
MYO10	0.916485	0.25705
CCS	-0.349489	0.257485
OR1I1	8.00562	0.00822435
ZNRF2	0.488071	0.257576
PINX1	-0.467161	0.257762
MRPL55	-0.27113	0.257812
BSND	1.91	0.186768
MSMO1	-0.380743	0.257926
SMIM10	1.43996	0.189991
ING3	-0.28137	0.258019
METTL16	-0.437991	0.258241
TMEM204	-0.632259	0.25835
FAM168B	-0.388611	0.258439
CLEC9A	-0.916504	0.25845
ZNF543	-1.06121	0.251292
ITGB7	-0.598665	0.258628
TNRC6A	-0.306391	0.258649
F2RL2	-0.789537	0.251243
DAPK3	0.690863	0.258723
RBP2	1.03014	0.18397
OLFML2A	-1.71916	0.190726
MPZL3	-0.360916	0.258854
MARCHF8	-0.664301	0.258932
PAN3	-0.295465	0.259055
PCGF2	2.25869	0.118302
SLC15A1	6.74147	0.0133608
GPR15	-0.909856	0.252269
PSENEN	-0.451029	0.259702
RPL3L	0.887476	0.251958
FBLN7	-0.950478	0.25257
TMEM243	-0.300856	0.25999
WFDC13	2.43846	0.111402
GDF10	-1.64755	0.18927
HSFX1	-0.812694	0.222924
FBXO7	-0.678625	0.26014
TAS1R3	1.12099	0.242257
PRTFDC1	0.762355	0.26005
IP6K2	-0.226991	0.260667
GREB1	2.26952	0.188171
LRRC57	0.280419	0.260711
HNMT	-0.593027	0.260814
ALDH3A1	-3.89707	0.0979397
COX5A	0.367699	0.260872
ZNF155	-0.71495	0.260947
MRGPRF	1.88406	0.108408
SLX9	0.686955	0.254124
ACSM3	-0.575568	0.261153
TENT5B	-4.06696	0.0779915
SLC25A46	-0.363349	0.261266
SSC5D	-2.66266	0.126103
HES1	-2.0123	0.128082
PRPF3	-0.297607	0.261742
ZNF551	-0.657026	0.261752
MAPK15	-5.80735	0.0201428
PLPP7	-1.03315	0.22803
PPP1R16B	-0.581002	0.261885
INSM2	2.51568	0.111257
STRIP1	-0.292561	0.261988
SIRT1	-0.317347	0.262087
[truncated: 7,836 more rows]
